# Supplementary material for: BioWinfordMR: an online platform for comprehensive Mendelian randomization analysis
Source: Front Immunol. 2026 Jan 13;16:1695146. doi: 10.3389/fimmu.2025.1695146 (PMC12835390; doi:10.3389/fimmu.2025.1695146)
Supplement: Supplementary file 1 [file Table1.xlsx]

## Sheet: Table S1
SNP​​: This column contains the unique identifier for each Single Nucleotide Polymorphism (e.g., rsID).
effect_allele.exposure​​: This specifies the allele associated with the exposure effect for the SNP.
​​other_allele.exposure​​: This specifies the other allele present for the SNP in the exposure dataset.
​​effect_allele.outcome​​: This specifies the allele associated with the outcome effect for the SNP.
​​other_allele.outcome​​: This specifies the other allele present for the SNP in the outcome dataset.
​​beta.exposure​​: This represents the estimated effect size of the SNP on the exposure trait.
​​beta.outcome​​: This represents the estimated effect size of the SNP on the outcome trait.
​​eaf.exposure​​: This indicates the Effect Allele Frequency observed in the exposure data.
​​eaf.outcome​​: This indicates the Effect Allele Frequency observed in the outcome data.
​​remove​​: This flag (TRUE/FALSE) indicates if the SNP should be excluded from further analysis.
​​palindromic​​: This flag (TRUE/FALSE) marks palindromic SNPs (A/T or G/C bases).
​​ambiguous​​: This flag (TRUE/FALSE) marks SNPs with ambiguous allele coding.
​​mr_keep​​: This crucial flag (TRUE/FALSE) indicates if the SNP was successfully harmonized for MR analysis.
​​mr_keep.outcome​​: This flag indicates if the SNP meets basic requirements within the outcome data.
​​id.outcome​​: This provides a unique identifier for the outcome dataset used.
​​outcome​​: This column names the specific outcome phenotype or disease.
​​id.exposure​​: This provides a unique identifier for the exposure dataset used.
​​exposure​​: This column names the specific exposure phenotype or risk factor.
​​pval_origin.outcome​​: This describes the origin of the p-value for the outcome (e.g., GWAS).
​​data_source.outcome​​: This specifies the source of the outcome data (e.g., consortium name).
​​se.outcome​​: This column provides the standard error for the SNP's effect on the outcome.
​​pval.outcome​​: This column provides the p-value for the SNP's association with the outcome.
​​samplesize.outcome​​: This indicates the sample size used in the outcome analysis.
​​se.exposure​​: This column provides the standard error for the SNP's effect on the exposure.
​​pval.exposure​​: This column provides the p-value for the SNP's association with the exposure.
​​samplesize.exposure​​: This indicates the sample size used in the exposure analysis.
​​action​​: This describes the action taken to align the alleles between exposure and outcome. action = 1: Assume all alleles are coded on the forward strand, i.e. do not attempt to flip alleles; action = 2: Try to infer positive strand alleles, using allele frequencies for palindromes (default, conservative); action = 3: Correct strand for non-palindromic SNPs, and drop all palindromic SNPs from…
SNP_index column: The SNP_indexis an internal identifier generated during the harmonization process. It is initialized by the harmonize function as a sequential integer index (starting from 1) for each SNP, combined with the RSID to form a unique identifier. A SNP_index value of 1 for all entries indicates that there is a strict one-to-one mapping between RSIDs and SNPs in this specific dataset a…
​​F​​: The F-statistic assesses the strength of the instrument to avoid weak instrument bias.
​​R2​​: This quantifies the proportion of variance in the exposure explained by the SNP.
​​r.exposure​​: This represents the correlation coefficient between the SNP and the exposure.
​​r.outcome​​: This represents the correlation coefficient between the SNP and the outcome.
SNP	effect_allele.exposure	other_allele.exposure	effect_allele.outcome	other_allele.outcome	beta.exposure	beta.outcome	eaf.exposure	eaf.outcome	remove	palindromic	ambiguous	id.outcome	se.outcome	pval.outcome	samplesize.outcome	outcome	mr_keep.outcome	pval_origin.outcome	data_source.outcome	se.exposure	pval.exposure	samplesize.exposure	exposure	id.exposure	action	SNP_index	mr_keep	r.exposure	r.outcome	sd	R2	F
rs10841473	G	C	G	C	-0.0583764689657296	-0.00814299	NA	0.263252	FALSE	TRUE	FALSE	GCST90044692	0.0407676	0.841683	452697	Sepsis	TRUE	reported	textfile	0.012335330880131	2.59359599789056e-06	16311	class.Actinobacteria.id.419	GCST90016908	2	1	TRUE	0.00137118969598412	8.74265269930709e-08	1.57540092909737	0.00137135761667877	22.3961845486795
rs11745923	G	T	G	T	0.0563758629126231	-0.0103496	NA	0.405165	FALSE	FALSE	FALSE	GCST90044692	0.036516	0.77685	452534	Sepsis	TRUE	reported	textfile	0.0115529083776643	1.58131226647239e-06	16312	class.Actinobacteria.id.419	GCST90016908	2	1	TRUE	0.00145777196772523	1.7602988645921e-07	1.47551943925585	0.0014578612164523	23.8124316609248
rs12899991	A	T	A	T	0.0719923240652885	0.0546591	NA	0.144847	FALSE	TRUE	FALSE	GCST90044692	0.0528561	0.301084	420837	Sepsis	TRUE	reported	textfile	0.0154661078152604	4.02817668768898e-06	16182	class.Actinobacteria.id.419	GCST90016908	2	1	TRUE	0.00132664033675919	2.34336239390849e-06	1.96742022572851	0.00133736700321524	21.6675756126867
rs134366	G	A	G	A	0.111876588900405	0.0245088	NA	0.0527475	FALSE	FALSE	FALSE	GCST90044692	0.0799873	0.759293	456306	Sepsis	TRUE	reported	textfile	0.0235009749396161	1.50428209484322e-06	14302	class.Actinobacteria.id.419	GCST90016908	2	1	TRUE	0.00138746839097533	2.05734764421231e-07	2.81050437860439	0.0015822784652805	22.6624403448395
rs1515761	T	C	T	C	0.076231730501034	-0.0819462	NA	0.140383	FALSE	FALSE	FALSE	GCST90044692	0.0516599	0.11268	453939	Sepsis	TRUE	reported	textfile	0.0169884018217099	4.96362140945887e-06	15525	class.Actinobacteria.id.419	GCST90016908	2	1	TRUE	0.00123296321738573	5.51383636729026e-06	2.11674395947585	0.00129547151910182	20.1356896034163
rs182549	C	T	C	T	0.111489457636552	-0.0155517	NA	0.248638	FALSE	FALSE	FALSE	GCST90044692	0.0416916	0.709135	441190	Sepsis	TRUE	reported	textfile	0.0120659892001465	3.79005666430793e-20	16313	class.Actinobacteria.id.419	GCST90016908	2	1	TRUE	0.00520707509638428	3.04904781122993e-07	1.54109655761804	0.00520707509638428	85.3771672183465
rs6660520	A	G	A	G	0.0711482708585258	0.0270364	NA	0.193971	FALSE	FALSE	FALSE	GCST90044692	0.0453533	0.551089	453954	Sepsis	TRUE	reported	textfile	0.0134495387497714	1.10652186422774e-07	16308	class.Actinobacteria.id.419	GCST90016908	2	1	TRUE	0.0017127298384194	7.78727218226901e-07	1.71754348702464	0.00171325412257768	27.9842658816406
rs72767435	T	C	T	C	-0.126352155578809	-0.168049	NA	0.0446317	FALSE	FALSE	FALSE	GCST90044692	0.0878836	0.055854	442253	Sepsis	TRUE	reported	textfile	0.0273625975662218	2.56804336997666e-06	12898	class.Actinobacteria.id.419	GCST90016908	2	1	TRUE	0.00130557763312895	8.01232320201577e-06	3.10755275005507	0.0016507379714731	21.3231157569672
rs8047955	A	G	A	G	0.0575815497040898	0.00515366	NA	0.353322	FALSE	FALSE	FALSE	GCST90044692	0.0375117	0.890724	453022	Sepsis	TRUE	reported	textfile	0.011676216345728	8.33727204178622e-07	16306	class.Actinobacteria.id.419	GCST90016908	2	1	TRUE	0.00148879460539017	4.13622131417694e-08	1.49099385077556	0.00148943285612744	24.3199361983346
rs10803434	A	T	A	T	-0.0692742239134291	-0.0241024	NA	0.428626	FALSE	TRUE	TRUE	GCST90044692	0.0362007	0.505539	454474	Sepsis	TRUE	reported	textfile	0.0148866303248895	3.5543376485524e-06	9115	class.Alphaproteobacteria.id.2379	GCST90016909	2	1	FALSE	0.00225271988191523	9.71386296383976e-07	1.42126394964085	0.00237060065010682	21.6546181763501
rs140912403	C	T	C	T	-0.160677132788545	0.00754396	NA	0.0593764	FALSE	FALSE	FALSE	GCST90044692	0.0760191	0.92095	453547	Sepsis	TRUE	reported	textfile	0.0317707558663604	6.20362587839153e-07	8520	class.Alphaproteobacteria.id.2379	GCST90016909	2	1	TRUE	0.00265969924144021	2.15803780851137e-08	2.9325629591341	0.00299373464818206	25.5772030923159
rs76784716	A	G	A	G	0.13327129852031	0.0207271	NA	0.0670613	FALSE	FALSE	FALSE	GCST90044692	0.0715049	0.771916	455419	Sepsis	TRUE	reported	textfile	0.0267737610045454	5.09140939407019e-07	9593	class.Alphaproteobacteria.id.2379	GCST90016909	2	1	TRUE	0.00257673701349213	1.84124317499642e-07	2.6223255389073	0.00257673701349213	24.7773293580554
rs9813022	A	G	A	G	-0.075127704449122	-0.0208762	NA	0.294389	FALSE	FALSE	FALSE	GCST90044692	0.0393112	0.595383	455713	Sepsis	TRUE	reported	textfile	0.015386652361298	1.05333345138301e-06	9593	class.Alphaproteobacteria.id.2379	GCST90016909	2	1	TRUE	0.00247953292227548	6.17981933607974e-07	1.50702814738915	0.00247953292227548	23.8403130987498
rs11110282	A	G	A	G	-0.101189316290506	-0.0367617	NA	0.0628577	FALSE	FALSE	FALSE	GCST90044692	0.0738904	0.618825	456348	Sepsis	TRUE	reported	textfile	0.0217378828052513	4.85442265489451e-06	16026	class.Bacilli.id.1673	GCST90016910	2	1	TRUE	0.0012455717266922	5.42401215743798e-07	2.75188202980209	0.00135044534859368	21.6687987944067
rs11730038	G	A	G	A	-0.0630746834241007	0.0365188	NA	0.236428	FALSE	FALSE	FALSE	GCST90044692	0.042249	0.387384	451878	Sepsis	TRUE	reported	textfile	0.0128717370396616	1.96025424535054e-06	17377	class.Bacilli.id.1673	GCST90016910	2	1	TRUE	0.00138010218408035	1.6372129430996e-06	1.69677618257241	0.00138010218408035	24.0124150348307
rs1962325	C	G	C	G	0.0554218680819311	-0.00354697	NA	0.307679	FALSE	TRUE	FALSE	GCST90044692	0.0390582	0.927642	449348	Sepsis	TRUE	reported	textfile	0.0114789253953461	1.38433781634373e-06	17356	class.Bacilli.id.1673	GCST90016910	2	1	TRUE	0.0013398394645457	1.80715883234074e-08	1.51225856889397	0.00134145862350803	23.3109436186977
rs2952251	A	G	A	G	-0.0598867867493336	-0.0436125	NA	0.258916	FALSE	FALSE	FALSE	GCST90044692	0.040963	0.28702	451139	Sepsis	TRUE	reported	textfile	0.0123902722433435	1.07894917908389e-06	17360	class.Bacilli.id.1673	GCST90016910	2	1	TRUE	0.00134274015022452	2.48395158678107e-06	1.63250947046134	0.00134405342954283	23.3614785053087
rs35344081	G	A	G	A	0.0619528936526956	-0.0044413	NA	0.233948	FALSE	FALSE	FALSE	GCST90044692	0.0423761	0.916529	454340	Sepsis	TRUE	reported	textfile	0.0127066463159058	1.01497562483071e-06	17374	class.Bacilli.id.1673	GCST90016910	2	1	TRUE	0.00136628945818298	2.40704379096855e-08	1.67486902294518	0.00136652508258824	23.7717584388869
rs4028634	T	C	T	C	0.0520614166569429	0.0606515	NA	0.379439	FALSE	FALSE	FALSE	GCST90044692	0.0368877	0.100131	455685	Sepsis	TRUE	reported	textfile	0.0109841630454299	2.2076002646079e-06	17377	class.Bacilli.id.1673	GCST90016910	2	1	TRUE	0.00129125513332279	5.92411003780032e-06	1.44795268762478	0.00129125513332279	22.4645654269088
rs4459992	T	C	T	C	0.0535854014625816	0.0270891	NA	0.307251	FALSE	FALSE	FALSE	GCST90044692	0.0389638	0.486907	451853	Sepsis	TRUE	reported	textfile	0.0116361814672868	4.29836295825829e-06	17362	class.Bacilli.id.1673	GCST90016910	2	1	TRUE	0.00121903857534069	1.05918502924221e-06	1.5332407787762	0.00122009060694019	21.2066469672512
rs57872228	C	T	C	T	-0.0714773356616873	0.0160535	NA	0.151836	FALSE	FALSE	FALSE	GCST90044692	0.0501725	0.748994	451420	Sepsis	TRUE	reported	textfile	0.0146646952055786	9.21976918011804e-07	17375	class.Bacilli.id.1673	GCST90016910	2	1	TRUE	0.00136543933053379	2.24343574818316e-07	1.93301599452385	0.00136559630684089	23.7569470378836
rs74352383	T	A	T	A	-0.104495633159308	0.0513053	NA	0.0711551	FALSE	TRUE	FALSE	GCST90044692	0.0695535	0.460734	456102	Sepsis	TRUE	reported	textfile	0.0217083137950087	1.52751589495632e-06	16519	class.Bacilli.id.1673	GCST90016910	2	1	TRUE	0.00133180459212581	1.19231695253985e-06	2.79008842439464	0.00140089023474293	23.1709639844244
rs76717940	T	A	T	A	0.156331483869623	0.0497224	NA	0.0612446	FALSE	TRUE	FALSE	GCST90044692	0.0749299	0.506955	450938	Sepsis	TRUE	reported	textfile	0.0325945455122939	1.07250144767334e-06	8017	class.Bacilli.id.1673	GCST90016910	2	1	TRUE	0.00132221967362848	9.64937518229243e-07	2.91844068844573	0.00286190243207308	23.0039831483855
rs77558518	A	G	A	G	-0.107254772366289	0.0539449	NA	0.0708976	FALSE	FALSE	FALSE	GCST90044692	0.0696747	0.438789	456348	Sepsis	TRUE	reported	textfile	0.0222878752023409	1.33772200929986e-06	15836	class.Bacilli.id.1673	GCST90016910	2	1	TRUE	0.00133104473723463	1.31357765215137e-06	2.8047322863461	0.00146039578333536	23.1577262791418
rs78938557	T	C	T	C	0.108007224664914	0.172112	NA	0.0625516	FALSE	FALSE	FALSE	GCST90044692	0.0743281	0.0205817	448454	Sepsis	TRUE	reported	textfile	0.0232857665024475	1.06891333455739e-06	15226	class.Bacilli.id.1673	GCST90016910	2	1	TRUE	0.00123669413657616	1.17494324545761e-05	2.87331639545329	0.00141118015643907	21.5141670672761
rs9581006	C	T	C	T	0.22530905432439	0.0502504	NA	0.0386916	FALSE	FALSE	FALSE	GCST90044692	0.0929814	0.588897	453613	Sepsis	TRUE	reported	textfile	0.0467697047842467	1.79457700357559e-06	4253	class.Bacilli.id.1673	GCST90016910	2	1	TRUE	0.00133390078014269	6.40018250360444e-07	3.05008765114719	0.00542965745787277	23.2074825340365
rs111845179	T	C	T	C	0.102647804394865	0.00172927	NA	0.055348	FALSE	FALSE	FALSE	GCST90044692	0.0780134	0.982315	455997	Sepsis	TRUE	reported	textfile	0.0213842813280857	9.23987878443804e-07	16393	class.Bacteroidia.id.912	GCST90016911	2	1	TRUE	0.00125532055553353	1.07669563936495e-09	2.73793969792095	0.00140376523956233	23.041460843467
rs13291169	C	G	C	G	0.0689675787497427	-0.0538217	NA	0.151962	FALSE	TRUE	FALSE	GCST90044692	0.0503832	0.285409	448237	Sepsis	TRUE	reported	textfile	0.0148765010321504	3.74579018120455e-06	17513	class.Bacteroidia.id.912	GCST90016911	2	1	TRUE	0.00117103437871382	2.50062168616074e-06	1.96870693234696	0.00122587080434145	21.4925707698402
rs2032750	T	C	T	C	-0.0508392764927297	-0.0176214	NA	0.469018	FALSE	FALSE	FALSE	GCST90044692	0.0360229	0.624721	451971	Sepsis	TRUE	reported	textfile	0.0106807311325787	1.91508617848279e-06	17853	class.Bacteroidia.id.912	GCST90016911	2	1	TRUE	0.00123438458977033	5.24359328251599e-07	1.42710716027195	0.00126760325327417	22.6567053876551
rs55993203	A	G	A	G	-0.121513596767848	-0.103504	NA	0.0474214	FALSE	FALSE	FALSE	GCST90044692	0.0841164	0.218514	454183	Sepsis	TRUE	reported	textfile	0.0236759029683016	3.89585078930472e-07	11349	class.Bacteroidia.id.912	GCST90016911	2	1	TRUE	0.00143483912512081	3.31785363433559e-06	2.52223384722847	0.00231605345381127	26.3412663212376
rs73975615	G	A	G	A	-0.20701789201534	0.0637901	NA	0.00786023	FALSE	FALSE	FALSE	GCST90044692	0.199987	0.749748	456348	Sepsis	TRUE	reported	textfile	0.0442633426153739	1.21615890989803e-06	3350	class.Bacteroidia.id.912	GCST90016911	2	1	TRUE	0.0011917896365626	2.22950622731401e-07	2.56192617443946	0.00649103113441304	21.8739567724577
rs7546249	T	A	T	A	-0.0567112563708132	0.0257612	NA	0.273161	FALSE	TRUE	FALSE	GCST90044692	0.0401974	0.521609	453833	Sepsis	TRUE	reported	textfile	0.0118385895908363	1.5481396335415e-06	18333	class.Bacteroidia.id.912	GCST90016911	2	1	TRUE	0.00125021716255028	8.99998141583278e-07	1.60293803584862	0.0012502852796216	22.9476705954908
rs7631304	G	A	G	A	-0.0645770531408065	0.0537728	NA	0.17241	FALSE	FALSE	FALSE	GCST90044692	0.0473956	0.256562	453344	Sepsis	TRUE	reported	textfile	0.0132957385442458	8.36781397274192e-07	18334	class.Bacteroidia.id.912	GCST90016911	2	1	TRUE	0.00128517763751285	2.82067973314116e-06	1.80028424073892	0.00128517763751285	23.5901940407313
rs929878	C	T	C	T	-0.0548532058638466	-0.0893759	NA	0.262859	FALSE	FALSE	FALSE	GCST90044692	0.0407718	0.0283721	452845	Sepsis	TRUE	reported	textfile	0.0121529540841487	4.73376821285955e-06	18334	class.Bacteroidia.id.912	GCST90016911	2	1	TRUE	0.00111006421920718	1.05298519393399e-05	1.64554768005614	0.00111006421920718	20.3723118409433
rs11128180	A	G	A	G	0.0592944116737909	0.00812361	NA	0.235543	FALSE	FALSE	FALSE	GCST90044692	0.0421314	0.847103	456348	Sepsis	TRUE	reported	textfile	0.0128769228748097	3.67143765653378e-06	17151	class.Betaproteobacteria.id.2867	GCST90016912	2	1	TRUE	0.00123488894378573	8.14689400767733e-08	1.68638533937408	0.00123488894378573	21.203294210574
rs12467854	G	C	G	C	0.0641362502594649	-0.0475362	NA	0.211045	FALSE	TRUE	FALSE	GCST90044692	0.0438455	0.278288	456348	Sepsis	TRUE	reported	textfile	0.0131766251266272	1.09863237222013e-06	17038	class.Betaproteobacteria.id.2867	GCST90016912	2	1	TRUE	0.00137962283114656	2.57574877861141e-06	1.71994079446356	0.00138876117792342	23.6918377315787
rs1511453	A	G	A	G	0.0923492456668957	0.0384518	NA	0.0586997	FALSE	FALSE	FALSE	GCST90044692	0.0762531	0.614075	455428	Sepsis	TRUE	reported	textfile	0.0199158272522817	4.7576535599821e-06	17085	class.Betaproteobacteria.id.2867	GCST90016912	2	1	TRUE	0.00125223841389278	5.57216349670485e-07	2.60318984945652	0.001257070342787	21.5015616412932
rs1928341	A	G	A	G	0.0525580967889223	-0.0315393	NA	0.419173	FALSE	FALSE	FALSE	GCST90044692	0.0362577	0.384374	455202	Sepsis	TRUE	reported	textfile	0.0110407841601289	2.0152916958752e-06	17150	class.Betaproteobacteria.id.2867	GCST90016912	2	1	TRUE	0.00131967537997011	1.65809202135053e-06	1.44587910629831	0.00131975223638108	22.6610182790152
rs2613606	C	T	C	T	-0.051310588747841	-0.0513347	NA	0.432357	FALSE	FALSE	FALSE	GCST90044692	0.036124	0.155297	455262	Sepsis	TRUE	reported	textfile	0.0109091029016923	2.19816578088144e-06	17146	class.Betaproteobacteria.id.2867	GCST90016912	2	1	TRUE	0.00128835999301041	4.42521340667873e-06	1.42846777662241	0.00128873525538736	22.1225873766535
rs4033856	C	T	C	T	0.0832422652652502	-0.0230977	NA	0.115969	FALSE	FALSE	FALSE	GCST90044692	0.0564821	0.682585	448129	Sepsis	TRUE	reported	textfile	0.016723677405277	5.17165748646824e-07	15945	class.Betaproteobacteria.id.2867	GCST90016912	2	1	TRUE	0.00144264153963644	3.66455626795991e-07	2.11175749059043	0.00155160009091864	24.7756020759495
rs6087811	T	G	T	G	-0.0978177376981577	0.0199015	NA	0.0738889	FALSE	FALSE	FALSE	GCST90044692	0.0684285	0.771177	455285	Sepsis	TRUE	reported	textfile	0.0198522012662304	7.44304721884373e-07	16184	class.Betaproteobacteria.id.2867	GCST90016912	2	1	TRUE	0.00141372416755496	1.85354550734134e-07	2.52552460739147	0.00149807859159543	24.2782785385166
rs62395635	T	C	T	C	0.109740893459822	0.0640289	NA	0.0630132	FALSE	FALSE	FALSE	GCST90044692	0.0738252	0.385776	453302	Sepsis	TRUE	reported	textfile	0.0236000203820535	2.94091443235913e-06	15108	class.Betaproteobacteria.id.2867	GCST90016912	2	1	TRUE	0.00125929123069863	1.64834400617541e-06	2.90078717151047	0.00142935972168527	21.6228147362312
rs72747231	C	G	C	G	-0.137280671329485	-0.119095	NA	0.0579667	FALSE	TRUE	FALSE	GCST90044692	0.0765834	0.119922	456348	Sepsis	TRUE	reported	textfile	0.0290337681410356	2.05510635139484e-06	11344	class.Betaproteobacteria.id.2867	GCST90016912	2	1	TRUE	0.00130198914826206	5.29933312759267e-06	3.09233483816846	0.00196728424915817	22.356920371258
rs9964679	A	G	A	G	0.0529110285262687	-0.0490065	NA	0.295944	FALSE	FALSE	FALSE	GCST90044692	0.0398142	0.218369	442513	Sepsis	TRUE	reported	textfile	0.0114865910212846	4.84579935258587e-06	17151	class.Betaproteobacteria.id.2867	GCST90016912	2	1	TRUE	0.00123576040171388	3.31998174648134e-06	1.50430494039645	0.00123576040171388	21.2182758340597
rs10774377	A	G	A	G	0.0526590075575969	-0.0334842	NA	0.299818	FALSE	FALSE	FALSE	GCST90044692	0.0391891	0.392869	453564	Sepsis	TRUE	reported	textfile	0.0113858338043842	3.24401017890361e-06	18330	class.Clostridia.id.1859	GCST90016913	2	1	TRUE	0.00116521138411724	1.59975815269149e-06	1.54150902863006	0.00116571939506207	21.390240090436
rs112334273	G	A	G	A	0.0641008116927255	0.0468243	NA	0.215464	FALSE	FALSE	FALSE	GCST90044692	0.0439973	0.287213	446096	Sepsis	TRUE	reported	textfile	0.0127403663613056	3.81407175387543e-07	18217	class.Clostridia.id.1859	GCST90016913	2	1	TRUE	0.00137866726354552	2.4819624664673e-06	1.71957192500476	0.00138781287022662	25.3141427242493
rs13179700	T	C	T	C	0.0511936668802236	0.0278822	NA	0.340972	FALSE	FALSE	FALSE	GCST90044692	0.0378879	0.461784	451110	Sepsis	TRUE	reported	textfile	0.0109568653813725	3.37083028357004e-06	18338	class.Clostridia.id.1859	GCST90016913	2	1	TRUE	0.00118915501992164	1.18674727646663e-06	1.48375539142961	0.00118915501992164	21.8303060633248
rs2273429	A	G	A	G	-0.072403727243411	-0.0391475	NA	0.11724	FALSE	FALSE	FALSE	GCST90044692	0.0556222	0.48155	454300	Sepsis	TRUE	reported	textfile	0.0153104945245915	4.52135582345237e-06	18337	class.Clostridia.id.1859	GCST90016913	2	1	TRUE	0.00121817432304503	1.08546799130042e-06	2.0732580532408	0.0012182406819375	22.3636872569386
rs6814436	T	C	T	C	0.0739994805048434	-0.0654453	NA	0.137672	FALSE	FALSE	FALSE	GCST90044692	0.0520533	0.208655	453758	Sepsis	TRUE	reported	textfile	0.0150815142256241	9.65097914383352e-07	18336	class.Clostridia.id.1859	GCST90016913	2	1	TRUE	0.00131127262036035	3.46389435610271e-06	2.04219518656962	0.00131141547549258	24.0750637388415
rs6815608	T	C	T	C	0.103803178927405	0.0937089	NA	0.0520571	FALSE	FALSE	FALSE	GCST90044692	0.0811083	0.247945	449458	Sepsis	TRUE	reported	textfile	0.0210882992549549	4.01857475026222e-07	16731	class.Clostridia.id.1859	GCST90016913	2	1	TRUE	0.0013196540612671	2.92506528559938e-06	2.72773706772125	0.00144623766239537	24.2291509648654
rs72915163	T	C	T	C	-0.058102510832874	0.0371389	NA	0.254805	FALSE	FALSE	FALSE	GCST90044692	0.0416245	0.372267	444058	Sepsis	TRUE	reported	textfile	0.0120557460101725	1.34294600866776e-06	18317	class.Clostridia.id.1859	GCST90016913	2	1	TRUE	0.00126516514542402	1.74447603483552e-06	1.63162842408203	0.00126661394782979	23.2274546725635
rs11250875	T	C	T	C	0.0607499778487578	-0.00960244	NA	0.203202	FALSE	FALSE	FALSE	GCST90044692	0.0444451	0.828947	454972	Sepsis	TRUE	reported	textfile	0.0130938873723768	4.82844478013454e-06	17690	class.Coriobacteriia.id.809	GCST90016914	2	1	TRUE	0.00121548084348918	1.02287163726968e-07	1.74153624497093	0.00121548084348918	21.5255891008335
rs1816223	A	G	A	G	-0.0586264743119709	0.015988	NA	0.204191	FALSE	FALSE	FALSE	GCST90044692	0.0447764	0.721045	447180	Sepsis	TRUE	reported	textfile	0.0129005759557854	4.84114361065701e-06	17688	class.Coriobacteriia.id.809	GCST90016914	2	1	TRUE	0.00116622901552698	2.79380160489294e-07	1.71572810302816	0.00116636074330848	20.6523441896739
rs240104	T	C	T	C	-0.0603428968222628	0.0481076	NA	0.22236	FALSE	FALSE	FALSE	GCST90044692	0.0441219	0.275567	433493	Sepsis	TRUE	reported	textfile	0.0126849112455853	1.51602693348498e-06	17577	class.Coriobacteriia.id.809	GCST90016914	2	1	TRUE	0.00127774280286182	2.60509515425183e-06	1.68174369921262	0.00128594759747126	22.6296295433002
rs34739816	G	T	G	T	0.0965016742150944	-0.0119668	NA	0.0728074	FALSE	FALSE	FALSE	GCST90044692	0.0695502	0.86339	450538	Sepsis	TRUE	reported	textfile	0.0207665821247664	3.88357923766615e-06	16593	class.Coriobacteriia.id.809	GCST90016914	2	1	TRUE	0.00121935744791933	6.48731554706836e-08	2.67502275386014	0.00129987678729156	21.5943257407219
rs719099	A	G	A	G	0.0778401727113212	0.0730299	NA	0.119578	FALSE	FALSE	FALSE	GCST90044692	0.0551715	0.185607	454274	Sepsis	TRUE	reported	textfile	0.0155815104001575	5.43316638103526e-07	17687	class.Coriobacteriia.id.809	GCST90016914	2	1	TRUE	0.00140895593607316	3.83951097102647e-06	2.07222372569573	0.00140919460790403	24.9567755943811
rs80046645	C	G	C	G	0.255839804928721	-0.0465595	NA	0.053576	FALSE	TRUE	FALSE	GCST90044692	0.0792404	0.556819	455764	Sepsis	TRUE	reported	textfile	0.0561995318540738	4.65689381767736e-06	3204	class.Coriobacteriia.id.809	GCST90016914	2	1	TRUE	0.00117026325454919	7.56534469951455e-07	3.18111193885048	0.00643054436934454	20.7238688286483
rs112381107	C	T	C	T	0.206594184288417	0.0204437	NA	0.0488142	FALSE	FALSE	FALSE	GCST90044692	0.0830364	0.805526	454991	Sepsis	TRUE	reported	textfile	0.0456908149768398	4.63054210853148e-06	4457	class.Deltaproteobacteria.id.3087	GCST90016915	2	1	TRUE	0.00134623930039093	1.32827398901841e-07	3.05035384914037	0.00456816929219913	20.4445885382994
rs11599763	T	C	T	C	-0.0544218833781303	-0.0389813	NA	0.377373	FALSE	FALSE	FALSE	GCST90044692	0.0368459	0.290077	456348	Sepsis	TRUE	reported	textfile	0.0117396588677959	3.94123108343319e-06	15168	class.Deltaproteobacteria.id.3087	GCST90016915	2	1	TRUE	0.00141497958944516	2.45266924526999e-06	1.44583800827032	0.00141497958944516	21.4899883484157
rs17791387	A	G	A	G	-0.0735881214341771	0.00781332	NA	0.179942	FALSE	FALSE	FALSE	GCST90044692	0.0465609	0.866734	455290	Sepsis	TRUE	reported	textfile	0.0154246232497218	1.60222509634856e-06	15071	class.Deltaproteobacteria.id.3087	GCST90016915	2	1	TRUE	0.0014985248929396	6.17069690671225e-08	1.89358846772681	0.00150815643409356	22.7607360558833
rs2692012	A	G	A	G	0.110334899713198	-0.0669257	NA	0.0646517	FALSE	FALSE	FALSE	GCST90044692	0.0728333	0.358154	453445	Sepsis	TRUE	reported	textfile	0.0253335744958444	3.14186000068474e-06	13104	class.Deltaproteobacteria.id.3087	GCST90016915	2	1	TRUE	0.00124916259247373	1.85025172286189e-06	2.9000027788323	0.00144566269015514	18.9684946113607
rs4506934	C	T	C	T	-0.0936513618625062	-0.0495393	NA	0.10261	FALSE	FALSE	FALSE	GCST90044692	0.0591326	0.402162	452078	Sepsis	TRUE	reported	textfile	0.0201200341683808	3.5888668946544e-06	15061	class.Deltaproteobacteria.id.3087	GCST90016915	2	1	TRUE	0.00142652615964237	1.53798062835096e-06	2.46919630372381	0.00143664761602282	21.6656022855609
rs6058181	C	T	C	T	0.0825715653635653	-0.0774609	NA	0.11896	FALSE	FALSE	FALSE	GCST90044692	0.0552216	0.160698	456279	Sepsis	TRUE	reported	textfile	0.0165958193892764	3.39553994187571e-07	15100	class.Deltaproteobacteria.id.3087	GCST90016915	2	1	TRUE	0.00162961223114414	4.31172431494988e-06	2.03932842870941	0.00163693983986511	24.755040213847
rs62020470	A	G	A	G	-0.0585411333876721	0.00743247	NA	0.279855	FALSE	FALSE	FALSE	GCST90044692	0.0398521	0.852052	455897	Sepsis	TRUE	reported	textfile	0.0129358483299474	4.85083976501122e-06	15168	class.Deltaproteobacteria.id.3087	GCST90016915	2	1	TRUE	0.00134857559799957	7.62201195708697e-08	1.59315882985019	0.00134857559799957	20.4801165046238
rs10781552	C	T	C	T	-0.0552212361185999	0.0973271	NA	0.306204	FALSE	FALSE	FALSE	GCST90044692	0.0389605	0.0124863	451891	Sepsis	TRUE	reported	textfile	0.0116074253551088	2.33114027478909e-06	17789	class.Erysipelotrichia.id.2147	GCST90016916	2	1	TRUE	0.00124106861449354	1.36747166338753e-05	1.54814511610107	0.0012708242136676	22.632912742044
rs17530232	A	G	A	G	0.103049982291712	0.0999132	NA	0.0654972	FALSE	FALSE	FALSE	GCST90044692	0.0721493	0.16611	456348	Sepsis	TRUE	reported	textfile	0.0224647543035211	2.79123142191505e-06	16622	class.Erysipelotrichia.id.2147	GCST90016916	2	1	TRUE	0.00115394662828277	4.20228420067653e-06	2.89629845152772	0.00126448002493737	21.0422655389125
rs2300774	G	A	G	A	0.0524152009775202	-0.0524072	NA	0.383362	FALSE	FALSE	FALSE	GCST90044692	0.0368392	0.154854	455611	Sepsis	TRUE	reported	textfile	0.0106783794459106	8.95466339032433e-07	18216	class.Erysipelotrichia.id.2147	GCST90016916	2	1	TRUE	0.00132106555676536	4.43471136390909e-06	1.4412252352616	0.00132106555676536	24.093717431157
rs35161940	T	C	T	C	-0.0806040556091446	0.034228	NA	0.114185	FALSE	FALSE	FALSE	GCST90044692	0.0565791	0.545207	451844	Sepsis	TRUE	reported	textfile	0.0167640897377564	1.84509546544161e-06	18213	class.Erysipelotrichia.id.2147	GCST90016916	2	1	TRUE	0.00126764492302723	8.01966782960876e-07	2.26240692125633	0.00126785348451232	23.1181902845618
rs4078432	C	T	C	T	-0.0608929343716466	-0.0420615	NA	0.17792	FALSE	FALSE	FALSE	GCST90044692	0.0472549	0.373412	445746	Sepsis	TRUE	reported	textfile	0.0133763631952753	4.23103750003848e-06	17789	class.Erysipelotrichia.id.2147	GCST90016916	2	1	TRUE	0.00113647143670755	1.736124292182e-06	1.78407792584642	0.00116372215803088	20.7232421209377
rs62504403	C	T	C	T	0.0681158923407071	-0.0171467	NA	0.242037	FALSE	FALSE	FALSE	GCST90044692	0.0417813	0.681518	456348	Sepsis	TRUE	reported	textfile	0.0127883386504578	1.12265018964053e-07	16981	class.Erysipelotrichia.id.2147	GCST90016916	2	1	TRUE	0.0015552040175767	3.69064942208229e-07	1.6664633215154	0.00166813605192639	28.3706080597777
rs7234058	T	C	T	C	-0.0945758923829389	-0.00276919	NA	0.100284	FALSE	FALSE	FALSE	GCST90044692	0.0594373	0.96284	456266	Sepsis	TRUE	reported	textfile	0.0194090825462235	9.12341463649835e-07	16874	class.Erysipelotrichia.id.2147	GCST90016916	2	1	TRUE	0.00130190642447899	4.75656146535144e-09	2.52123907567647	0.00140531462234369	23.7438358679185
rs8003149	C	T	C	T	0.0538797556086484	-0.00284907	NA	0.275926	FALSE	FALSE	FALSE	GCST90044692	0.0400566	0.943297	455445	Sepsis	TRUE	reported	textfile	0.0116887901412977	4.08475070727283e-06	18213	class.Erysipelotrichia.id.2147	GCST90016916	2	1	TRUE	0.00116519991488017	1.10857178066457e-08	1.57746708174827	0.00116539164108971	21.247709078437
rs11181912	G	A	G	A	-0.0579152552119798	0.0270488	NA	0.325585	FALSE	FALSE	FALSE	GCST90044692	0.0383175	0.480243	452225	Sepsis	TRUE	reported	textfile	0.0118796362656339	9.94762086887087e-07	16017	class.Gammaproteobacteria.id.3303	GCST90016917	2	1	TRUE	0.00148131097117236	1.09196055573618e-06	1.50346641556867	0.00148186512010827	23.7672898163123
rs6469506	T	A	T	A	0.05414241613897	0.061864	NA	0.391884	FALSE	TRUE	FALSE	GCST90044692	0.0366812	0.0916934	454139	Sepsis	TRUE	reported	textfile	0.0116333069341892	3.2898166123523e-06	16023	class.Gammaproteobacteria.id.3303	GCST90016917	2	1	TRUE	0.00135018257292623	6.23292598133591e-06	1.4725671331712	0.00135018257292623	21.6605206583646
rs6706173	A	C	A	C	0.0742509648657476	0.0734738	NA	0.145497	FALSE	FALSE	FALSE	GCST90044692	0.0507003	0.147288	456070	Sepsis	TRUE	reported	textfile	0.0146392338141419	1.99495466347515e-07	16020	class.Gammaproteobacteria.id.3303	GCST90016917	2	1	TRUE	0.0016031755435963	4.60201148806751e-06	1.8528898537083	0.0016034753197652	25.725718226258
rs9494710	C	T	C	T	-0.0549672529956779	0.0227279	NA	0.369653	FALSE	FALSE	FALSE	GCST90044692	0.0370131	0.539182	456348	Sepsis	TRUE	reported	textfile	0.0120923966452565	4.54606616549022e-06	15650	class.Gammaproteobacteria.id.3303	GCST90016917	2	1	TRUE	0.00128805356281187	8.26253080362226e-07	1.51275833701229	0.00131871629348836	20.6625205630368
rs11770843	C	T	C	T	0.109430891855356	0.00903099	NA	0.288817	FALSE	FALSE	FALSE	GCST90044692	0.0402017	0.822258	438807	Sepsis	TRUE	reported	textfile	0.0234878971992449	1.90728543833067e-06	4705	class.Lentisphaeria.id.2250	GCST90016918	2	1	TRUE	0.00456624521381806	1.10582801924273e-07	1.61110539268324	0.0045942725862441	21.7065899643199
rs17114848	G	A	G	A	0.152376929249928	-0.00352156	NA	0.117619	FALSE	FALSE	FALSE	GCST90044692	0.0560817	0.949931	444985	Sepsis	TRUE	reported	textfile	0.0324331667332533	4.05865431978083e-06	4734	class.Lentisphaeria.id.2250	GCST90016918	2	1	TRUE	0.0046429487154091	8.64039491820802e-09	2.23153386279006	0.0046429487154091	22.0729167417473
rs2731834	C	G	C	G	0.109437835430535	-0.0144437	NA	0.264581	FALSE	TRUE	FALSE	GCST90044692	0.0408908	0.723919	449374	Sepsis	TRUE	reported	textfile	0.0236929966680865	4.24357591248542e-06	4733	class.Lentisphaeria.id.2250	GCST90016918	2	1	TRUE	0.0044884518305317	2.7340807511443e-07	1.63000240651429	0.00448939630345317	21.3351157011996
rs2825714	A	G	A	G	-0.137410135913027	-0.00958947	NA	0.145934	FALSE	FALSE	FALSE	GCST90044692	0.0507134	0.850021	456348	Sepsis	TRUE	reported	textfile	0.0289245799786841	1.72210773427244e-06	4734	class.Lentisphaeria.id.2250	GCST90016918	2	1	TRUE	0.0047467056775521	7.83518889678259e-08	1.99012881536587	0.0047467056775521	22.5685374711248
rs62570196	C	T	C	T	-0.216350466769097	-0.00451215	NA	0.0773268	FALSE	FALSE	FALSE	GCST90044692	0.0675569	0.946749	449120	Sepsis	TRUE	reported	textfile	0.0439865772422347	1.07925739521732e-06	3712	class.Lentisphaeria.id.2250	GCST90016918	2	1	TRUE	0.00508646356986795	9.77537393753659e-09	2.67993433584333	0.00647856271535503	24.1921983481882
rs77599476	A	G	A	G	0.230291774986676	-0.214669	NA	0.054251	FALSE	FALSE	FALSE	GCST90044692	0.0790682	0.00662776	455835	Sepsis	TRUE	reported	textfile	0.0480168105998498	1.86132512679844e-06	3722	class.Lentisphaeria.id.2250	GCST90016918	2	1	TRUE	0.00483748363109599	1.61522749636359e-05	2.92941900056596	0.00614539987413789	23.0022455285691
rs11150282	T	C	T	C	0.0989487499824154	0.0206127	NA	0.314716	FALSE	FALSE	FALSE	GCST90044692	0.0388414	0.595635	447489	Sepsis	TRUE	reported	textfile	0.0196971636625218	6.02891828343558e-07	5873	class.Melainabacteria.id.1589	GCST90016919	2	1	TRUE	0.00426980897297886	6.17142560987696e-07	1.50950200381874	0.00427994719165111	25.2355768986608
rs16851659	G	C	G	C	-0.0896103365383467	0.0323072	NA	0.436866	FALSE	TRUE	TRUE	GCST90044692	0.0361338	0.371268	454592	Sepsis	TRUE	reported	textfile	0.0186432302729744	1.27486815912671e-06	5884	class.Melainabacteria.id.1589	GCST90016919	2	1	FALSE	0.00391044164589021	1.75176707205255e-06	1.43007065769689	0.00391242828767364	23.1032931658167
rs4129395	G	A	G	A	0.0896186903650387	-0.0581416	NA	0.43977	FALSE	FALSE	FALSE	GCST90044692	0.0360223	0.106518	455700	Sepsis	TRUE	reported	textfile	0.0185105800208217	1.48056139207175e-06	5887	class.Melainabacteria.id.1589	GCST90016919	2	1	TRUE	0.00396720190349327	5.70866230217043e-06	1.420257349401	0.00396720190349327	23.4399743127693
rs73074665	A	T	A	T	0.166215674119107	0.0408714	NA	0.0721209	FALSE	TRUE	FALSE	GCST90044692	0.0691973	0.554755	454480	Sepsis	TRUE	reported	textfile	0.0355727568917434	2.86607532341128e-06	5758	class.Melainabacteria.id.1589	GCST90016919	2	1	TRUE	0.00369618947531625	7.64480038583204e-07	2.69931367338398	0.00377871322791313	21.8327731284906
rs79790072	T	C	T	C	0.226721783433336	0.0688646	NA	0.0527274	FALSE	FALSE	FALSE	GCST90044692	0.0804388	0.391936	450212	Sepsis	TRUE	reported	textfile	0.0487840538250943	3.29008796597896e-06	4107	class.Melainabacteria.id.1589	GCST90016919	2	1	TRUE	0.00365673298322443	1.60607546088382e-06	3.12636901349681	0.00523405729777164	21.5988548512101
rs9864379	T	C	T	C	-0.159734554838251	-0.0810966	NA	0.107547	FALSE	FALSE	FALSE	GCST90044692	0.0577948	0.160562	455043	Sepsis	TRUE	reported	textfile	0.0292552973949805	5.36059781887629e-08	5777	class.Melainabacteria.id.1589	GCST90016919	2	1	TRUE	0.00504020015902396	4.31451160036377e-06	2.2235950627505	0.00513571092374795	29.8118355541569
rs10202904	T	G	T	G	-0.12175357919406	-0.0106986	NA	0.414134	FALSE	FALSE	FALSE	GCST90044692	0.0363391	0.768443	455466	Sepsis	TRUE	reported	textfile	0.0235356821452398	3.01429751047503e-07	3695	class.Methanobacteria.id.119	GCST90016920	2	1	TRUE	0.0071944036815251	1.89937726799239e-07	1.43065201718807	0.0071944036815251	26.7614655823811
rs6776814	T	C	T	C	-0.199565931441449	-0.019133	NA	0.0966073	FALSE	FALSE	FALSE	GCST90044692	0.0603767	0.751324	456130	Sepsis	TRUE	reported	textfile	0.0411824899687208	1.63061672994952e-06	3385	class.Methanobacteria.id.119	GCST90016920	2	1	TRUE	0.00631852184625922	2.20055919178636e-07	2.39602826984168	0.00689352602449081	23.4826769857786
rs73457410	A	G	A	G	0.215339755154532	0.115703	NA	0.0774443	FALSE	FALSE	FALSE	GCST90044692	0.0672817	0.0854915	453849	Sepsis	TRUE	reported	textfile	0.0436695198888969	1.40855066184577e-06	3498	class.Methanobacteria.id.119	GCST90016920	2	1	TRUE	0.00654127063720178	6.48034704401071e-06	2.58278538243289	0.00690732593638024	24.3159698024702
rs894996	C	A	C	A	0.216999068802611	-0.0300391	NA	0.0766016	FALSE	FALSE	FALSE	GCST90044692	0.067181	0.654777	456348	Sepsis	TRUE	reported	textfile	0.0449075536099716	1.87557176368181e-06	3582	class.Methanobacteria.id.119	GCST90016920	2	1	TRUE	0.00628290365879723	4.38113329476132e-07	2.68770864227407	0.00647993370548325	23.3494656551338
rs10108398	G	A	G	A	0.0769142148997625	0.0306051	NA	0.276702	FALSE	FALSE	FALSE	GCST90044692	0.0405001	0.449842	444563	Sepsis	TRUE	reported	textfile	0.0153952747324077	1.08999620076409e-06	10932	class.Mollicutes.id.3920	GCST90016921	2	1	TRUE	0.00218657287149394	1.25135525862775e-06	1.6096715006583	0.0022783873148001	24.9596410803846
rs11890098	A	G	A	G	0.074438030540635	0.114839	NA	0.23962	FALSE	FALSE	FALSE	GCST90044692	0.0419337	0.00617052	456122	Sepsis	TRUE	reported	textfile	0.0153388579198131	9.56571303034204e-07	11392	class.Mollicutes.id.3920	GCST90016921	2	1	TRUE	0.00206339762758175	1.64342939579279e-05	1.63716711594808	0.00206339762758175	23.5506934230933
rs12566890	T	G	T	G	-0.101147131791056	-0.0320968	NA	0.0743785	FALSE	FALSE	FALSE	GCST90044692	0.0690828	0.642208	443616	Sepsis	TRUE	reported	textfile	0.0230978446219969	3.65095225601527e-06	11371	class.Mollicutes.id.3920	GCST90016921	2	1	TRUE	0.00168077640575878	4.73030512208745e-07	2.46303614592123	0.00168387578740434	19.1762742909712
rs3768491	A	G	A	G	-0.0681051974734089	-0.0155655	NA	0.283305	FALSE	FALSE	FALSE	GCST90044692	0.039703	0.695021	455069	Sepsis	TRUE	reported	textfile	0.0149061101163454	4.23351772550451e-06	11002	class.Mollicutes.id.3920	GCST90016921	2	1	TRUE	0.00182941781898819	3.36810102584966e-07	1.56350813590603	0.00189415613900985	20.875258528203
rs6043847	T	C	T	C	-0.114937169898503	0.0419227	NA	0.0600378	FALSE	FALSE	FALSE	GCST90044692	0.0752094	0.577245	455055	Sepsis	TRUE	reported	textfile	0.0248606017200305	4.55476361627412e-06	11130	class.Mollicutes.id.3920	GCST90016921	2	1	TRUE	0.00187309482910742	6.80862944573636e-07	2.62276402560857	0.00191711082672312	21.3745867314145
rs72901605	T	C	T	C	-0.0841852374505514	-0.0114983	NA	0.190792	FALSE	FALSE	FALSE	GCST90044692	0.045676	0.801245	453821	Sepsis	TRUE	reported	textfile	0.0178119197664198	3.25789713839391e-06	10526	class.Mollicutes.id.3920	GCST90016921	2	1	TRUE	0.0019573828745641	1.38866290372931e-07	1.82743699677071	0.00211811103619236	22.3383155776434
rs74603314	T	C	T	C	0.221639278654774	-0.122502	NA	0.0390337	FALSE	FALSE	FALSE	GCST90044692	0.0948072	0.196316	440747	Sepsis	TRUE	reported	textfile	0.0462917653779854	1.55689015115694e-06	4499	class.Mollicutes.id.3920	GCST90016921	2	1	TRUE	0.00200857962592752	3.65854061194129e-06	3.10500096789119	0.00507171521799408	22.9237661489507
rs13086907	G	A	G	A	0.062531198944493	0.0472974	NA	0.215341	FALSE	FALSE	FALSE	GCST90044692	0.0435102	0.277018	454522	Sepsis	TRUE	reported	textfile	0.0131735028225341	1.95487549251973e-06	18163	class.Negativicutes.id.2164	GCST90016922	2	1	TRUE	0.00123864137826729	2.58938723919108e-06	1.77539527735768	0.00123911821026367	22.5315450643932
rs1447205	G	C	G	C	-0.0502053288779494	-0.0256174	NA	0.394018	FALSE	TRUE	FALSE	GCST90044692	0.036891	0.487426	448865	Sepsis	TRUE	reported	textfile	0.0108382033188115	2.93323829261741e-06	18165	class.Negativicutes.id.2164	GCST90016922	2	1	TRUE	0.00117968291984372	1.05665822168122e-06	1.46074697284739	0.00118000728555572	21.457792679242
rs1643968	T	C	T	C	-0.0565284394558359	0.0113122	NA	0.299949	FALSE	FALSE	FALSE	GCST90044692	0.0391751	0.772765	453155	Sepsis	TRUE	reported	textfile	0.0112298063077143	4.14596104194235e-07	18170	class.Negativicutes.id.2164	GCST90016922	2	1	TRUE	0.00139276245091306	1.82717268714068e-07	1.51373456993243	0.00139276245091306	25.3389994151176
rs4722181	T	G	T	G	0.0501305761989433	0.0153347	NA	0.491797	FALSE	FALSE	FALSE	GCST90044692	0.0358782	0.66908	453742	Sepsis	TRUE	reported	textfile	0.0105797960605455	2.00112420362191e-06	18163	class.Negativicutes.id.2164	GCST90016922	2	1	TRUE	0.00123426187704064	4.00308538124334e-07	1.42584096381486	0.0012347370251722	22.4517811596313
rs60274479	T	C	T	C	-0.0659622861607226	0.0647127	NA	0.18588	FALSE	FALSE	FALSE	GCST90044692	0.0470525	0.169029	435195	Sepsis	TRUE	reported	textfile	0.0134136889652222	1.16230278518957e-06	17610	class.Negativicutes.id.2164	GCST90016922	2	1	TRUE	0.00132926062147576	4.14493367305985e-06	1.78003240972104	0.00137147808166512	24.182151352507
rs61249479	A	C	A	C	0.0777075325492106	0.0540593	NA	0.0863918	FALSE	FALSE	FALSE	GCST90044692	0.0637435	0.396396	454725	Sepsis	TRUE	reported	textfile	0.0168628199057876	2.9547119990058e-06	18165	class.Negativicutes.id.2164	GCST90016922	2	1	TRUE	0.00116748520223956	1.57606487898905e-06	2.27273030468957	0.00116780621798745	21.2356634771577
rs71405394	G	A	G	A	-0.114177821566363	-0.00750654	NA	0.067763	FALSE	FALSE	FALSE	GCST90044692	0.071246	0.916089	456348	Sepsis	TRUE	reported	textfile	0.0240499597185675	2.16630569253765e-06	13861	class.Negativicutes.id.2164	GCST90016922	2	1	TRUE	0.00123905113790997	2.43256455586149e-08	2.83146785189652	0.00162366781118771	22.539008057129
rs73232831	G	A	G	A	-0.151828859370808	0.0370043	NA	0.0552275	FALSE	FALSE	FALSE	GCST90044692	0.079063	0.639759	448373	Sepsis	TRUE	reported	textfile	0.0314931801692055	1.87452407915869e-06	9382	class.Negativicutes.id.2164	GCST90016922	2	1	TRUE	0.0012776540300129	4.80024441505208e-07	3.05045225601866	0.00247171278973347	23.242113797634
rs11184341	G	C	G	C	0.0655341927085655	-0.00925968	NA	0.278595	FALSE	TRUE	FALSE	GCST90044692	0.0412286	0.822295	427087	Sepsis	TRUE	reported	textfile	0.0142230775222968	4.1340497651401e-06	11864	class.Verrucomicrobiae.id.4029	GCST90016923	2	1	TRUE	0.00178654620490574	1.10535170434157e-07	1.54920591381884	0.00178654620490574	21.2299393501683
rs111862613	T	C	T	C	0.0906989568997961	-0.0582279	NA	0.164623	FALSE	FALSE	FALSE	GCST90044692	0.0492418	0.237012	438913	Sepsis	TRUE	reported	textfile	0.0196745959705639	3.73846430254139e-06	11621	class.Verrucomicrobiae.id.4029	GCST90016923	2	1	TRUE	0.00178837110721508	3.06407108362089e-06	2.12093604638987	0.0018257048515017	21.2516639355479
rs117107102	A	G	A	G	0.204682880450429	-0.0764878	NA	0.0405564	FALSE	FALSE	FALSE	GCST90044692	0.0912154	0.401727	453664	Sepsis	TRUE	reported	textfile	0.0431572505321698	2.91821336410306e-06	4975	class.Verrucomicrobiae.id.4029	GCST90016923	2	1	TRUE	0.00189266969330344	1.54082418983345e-06	3.04403969432807	0.00450274249684588	22.4934205172771
rs11729256	T	C	T	C	0.0749798022294282	0.0333965	NA	0.258099	FALSE	FALSE	FALSE	GCST90044692	0.0409647	0.414929	453889	Sepsis	TRUE	reported	textfile	0.0150176770445129	6.73089691177283e-07	11861	class.Verrucomicrobiae.id.4029	GCST90016923	2	1	TRUE	0.00209707246060263	1.45642280620489e-06	1.63554844900707	0.00209760184932956	24.9277488232305
rs12908520	G	A	G	A	0.0618925577665028	0.0249531	NA	0.431741	FALSE	FALSE	FALSE	GCST90044692	0.0362409	0.491117	452565	Sepsis	TRUE	reported	textfile	0.0130946256328326	2.17163392497501e-06	11863	class.Verrucomicrobiae.id.4029	GCST90016923	2	1	TRUE	0.00187981714237911	1.03885842473142e-06	1.42623257653332	0.00187997533166607	22.3403867849468
rs2602429	C	T	C	T	0.0746844365961214	0.0187526	NA	0.214669	FALSE	FALSE	FALSE	GCST90044692	0.0442082	0.671428	441562	Sepsis	TRUE	reported	textfile	0.0156194377366149	2.58296537232274e-06	11690	class.Verrucomicrobiae.id.4029	GCST90016923	2	1	TRUE	0.00192369073446372	3.94296476363093e-07	1.68877834649234	0.00195227293148031	22.8628004495974
rs4242783	G	A	G	A	0.0689292191893596	0.0981213	NA	0.259202	FALSE	FALSE	FALSE	GCST90044692	0.0409653	0.01661	451688	Sepsis	TRUE	reported	textfile	0.0147692973682745	2.63612203064309e-06	11690	class.Verrucomicrobiae.id.4029	GCST90016923	2	1	TRUE	0.00183287307581868	1.25717171019467e-05	1.59686091196352	0.0018601084188691	21.7814630825973
rs4936098	A	G	A	G	0.0648842532776604	0.0335254	NA	0.373968	FALSE	FALSE	FALSE	GCST90044692	0.037505	0.371381	441613	Sepsis	TRUE	reported	textfile	0.0135928093479635	1.12220949968809e-06	11858	class.Verrucomicrobiae.id.4029	GCST90016923	2	1	TRUE	0.00191720617790888	1.7509534015023e-06	1.48018142045942	0.00191817456284906	22.7855843454295
rs74542928	T	C	T	C	0.1121637071439	0.0764766	NA	0.0990027	FALSE	FALSE	FALSE	GCST90044692	0.0599634	0.202172	456316	Sepsis	TRUE	reported	textfile	0.0236421949022768	1.63221748089996e-06	11216	class.Verrucomicrobiae.id.4029	GCST90016923	2	1	TRUE	0.00189386025749566	3.56441980122524e-06	2.50384127048938	0.00200307759538334	22.5075966171385
rs9349825	A	G	A	G	-0.070403566012229	0.0362672	NA	0.262793	FALSE	FALSE	FALSE	GCST90044692	0.0410332	0.376777	448270	Sepsis	TRUE	reported	textfile	0.0147127890895391	2.53686757778398e-06	11858	class.Verrucomicrobiae.id.4029	GCST90016923	2	1	TRUE	0.00192665446582579	1.71183652636692e-06	1.6021409920486	0.00192762761389941	22.898091984807
rs262812	T	C	T	C	-0.0656749969303588	0.0228113	NA	0.260411	FALSE	FALSE	FALSE	GCST90044692	0.0407111	0.57526	456348	Sepsis	TRUE	reported	textfile	0.0142256559293957	3.2490551315255e-06	12099	family.Acidaminococcaceae.id.2166	GCST90016924	2	1	TRUE	0.00169878878441577	6.87986396781686e-07	1.56475748882507	0.00175878736404706	21.313536721947
rs2933324	A	G	A	G	-0.0662557061516072	-0.00550392	NA	0.278476	FALSE	FALSE	FALSE	GCST90044692	0.0399533	0.890431	454012	Sepsis	TRUE	reported	textfile	0.0140256520951503	2.23676034149852e-06	12525	family.Acidaminococcaceae.id.2166	GCST90016924	2	1	TRUE	0.00177848268994099	4.15857603682639e-08	1.56968290797689	0.00177876621931655	22.3151828579467
rs6427992	G	C	G	C	-0.0595856624312977	0.0160945	NA	0.403657	FALSE	TRUE	FALSE	GCST90044692	0.0364587	0.658891	456005	Sepsis	TRUE	reported	textfile	0.0129600332528006	4.24323961895443e-06	12527	family.Acidaminococcaceae.id.2166	GCST90016924	2	1	TRUE	0.00168484998881837	4.27029803598731e-07	1.45053981689331	0.00168484998881837	21.1383610773749
rs6589457	A	G	A	G	0.165910976354579	0.01507	NA	0.0518615	FALSE	FALSE	FALSE	GCST90044692	0.0809215	0.852264	455010	Sepsis	TRUE	reported	textfile	0.0349516011319187	2.31507701068697e-06	7386	family.Acidaminococcaceae.id.2166	GCST90016924	2	1	TRUE	0.00179579908417863	7.59983869418615e-08	3.00380494016564	0.00304229366959843	22.5328479971345
rs6923842	T	C	T	C	-0.079610621474013	-0.0140586	NA	0.186879	FALSE	FALSE	FALSE	GCST90044692	0.0461614	0.760706	450984	Sepsis	TRUE	reported	textfile	0.0169192469817891	2.21303313666832e-06	11904	family.Acidaminococcaceae.id.2166	GCST90016924	2	1	TRUE	0.00176455508347535	2.0325061520602e-07	1.84598211611055	0.00185674771170288	22.1401198816147
rs112159068	A	T	A	T	0.131483981730518	-0.087678	NA	0.0493746	FALSE	TRUE	FALSE	GCST90044692	0.0837062	0.294893	448064	Sepsis	TRUE	reported	textfile	0.028108868095033	3.56484304652282e-06	11656	family.Alcaligenaceae.id.2875	GCST90016926	2	1	TRUE	0.00130010355283024	2.40420072356096e-06	3.03471650650381	0.00187399891438735	21.8805875455767
rs17000015	A	T	A	T	-0.0609257475031565	0.0587799	NA	0.245369	FALSE	TRUE	FALSE	GCST90044692	0.0423523	0.165174	438952	Sepsis	TRUE	reported	textfile	0.0125363154163971	1.12718667635438e-06	16377	family.Alcaligenaceae.id.2875	GCST90016926	2	1	TRUE	0.00140325312809804	4.22092469417305e-06	1.60430554680243	0.00144030555328394	23.6190220436372
rs4033856	C	T	C	T	0.0818339635321697	-0.0230977	NA	0.115969	FALSE	FALSE	FALSE	GCST90044692	0.0564821	0.682585	448129	Sepsis	TRUE	reported	textfile	0.0168931052419685	1.02902471954759e-06	15623	family.Alcaligenaceae.id.2875	GCST90016926	2	1	TRUE	0.00139420372985073	3.66455626795991e-07	2.11150300607921	0.00149998680836189	23.4664933639055
rs62191117	A	G	A	G	0.0684301986558959	-0.0933125	NA	0.208655	FALSE	FALSE	FALSE	GCST90044692	0.0446918	0.0368059	443286	Sepsis	TRUE	reported	textfile	0.0133635976517634	2.75943102675472e-07	16688	family.Alcaligenaceae.id.2875	GCST90016926	2	1	TRUE	0.00155759948484645	9.55268726507495e-06	1.72633683439931	0.00156897003442498	26.2209739167641
rs62395635	T	C	T	C	0.110582886012571	0.0640289	NA	0.0630132	FALSE	FALSE	FALSE	GCST90044692	0.0738252	0.385776	453302	Sepsis	TRUE	reported	textfile	0.0238514343641889	3.34696116475811e-06	14802	family.Alcaligenaceae.id.2875	GCST90016926	2	1	TRUE	0.00127724949811461	1.64834400617541e-06	2.90184827584675	0.00145028986359821	21.4954646357281
rs67737557	C	G	C	G	0.0738409484257322	0.0059014	NA	0.16541	FALSE	TRUE	FALSE	GCST90044692	0.0482497	0.902654	453284	Sepsis	TRUE	reported	textfile	0.015167785483103	1.03742477133537e-06	15876	family.Alcaligenaceae.id.2875	GCST90016926	2	1	TRUE	0.00140806334263049	3.27813328502445e-08	1.91114097087098	0.001490787960264	23.700099904826
rs6969323	A	C	A	C	-0.0593564040497085	0.0251448	NA	0.236136	FALSE	FALSE	FALSE	GCST90044692	0.0421188	0.550509	454978	Sepsis	TRUE	reported	textfile	0.0129136530047609	3.88581113048111e-06	16810	family.Alcaligenaceae.id.2875	GCST90016926	2	1	TRUE	0.00125538042705481	7.80997790703102e-07	1.67429881273299	0.00125538042705481	21.1269565857182
rs7302582	G	C	G	C	-0.106816520996814	-0.120239	NA	0.05415	FALSE	TRUE	FALSE	GCST90044692	0.0791417	0.12869	455623	Sepsis	TRUE	reported	textfile	0.0232980222198304	3.33554451369233e-06	15113	family.Alcaligenaceae.id.2875	GCST90016926	2	1	TRUE	0.00124905025831149	5.05805464223382e-06	2.86414101366934	0.00138912661609005	21.0202921430305
rs7638039	T	C	T	C	0.0603335285116898	0.0273975	NA	0.244784	FALSE	FALSE	FALSE	GCST90044692	0.0418557	0.512744	450992	Sepsis	TRUE	reported	textfile	0.0127778923818906	2.70479267586534e-06	16791	family.Alcaligenaceae.id.2875	GCST90016926	2	1	TRUE	0.00132466871898051	9.3889709695857e-07	1.65576045844376	0.00132616584970793	22.2945647411403
rs9537886	A	C	A	C	-0.0570888486306893	7.69726e-05	NA	0.455069	FALSE	FALSE	FALSE	GCST90044692	0.0359421	0.998291	456173	Sepsis	TRUE	reported	textfile	0.0110682583480608	2.35108102958434e-07	16807	family.Alcaligenaceae.id.2875	GCST90016926	2	1	TRUE	0.00158030565052267	1.00501181761595e-11	1.43490909274359	0.00158058731809294	26.6038195403301
rs9964679	A	G	A	G	0.0537051184975542	-0.0490065	NA	0.295944	FALSE	FALSE	FALSE	GCST90044692	0.0398142	0.218369	442513	Sepsis	TRUE	reported	textfile	0.0116008151688462	4.47388571263837e-06	16810	family.Alcaligenaceae.id.2875	GCST90016926	2	1	TRUE	0.00127345879027505	3.31998174648134e-06	1.50408494457558	0.00127345879027505	21.4315875905498
rs11585893	A	G	A	G	-0.0740745609553361	-0.0580034	NA	0.135751	FALSE	FALSE	FALSE	GCST90044692	0.0531772	0.275379	438155	Sepsis	TRUE	reported	textfile	0.0147633248623595	1.79511038235024e-06	17821	family.Bacteroidaceae.id.917	GCST90016927	2	1	TRUE	0.00137386920237452	2.6071174117864e-06	1.97083475122361	0.00141082564426163	25.1750197185117
rs17619981	T	G	T	G	0.088097760672572	-0.0692532	NA	0.100626	FALSE	FALSE	FALSE	GCST90044692	0.0595909	0.245178	455070	Sepsis	TRUE	reported	textfile	0.0187002065965595	2.68682992818334e-06	15801	family.Bacteroidaceae.id.917	GCST90016927	2	1	TRUE	0.00121138768569022	2.9595403727045e-06	2.35065390486138	0.00140280618425867	22.1940688821845
rs495004	C	G	C	G	-0.0607474911662983	-0.114466	NA	0.198996	FALSE	TRUE	FALSE	GCST90044692	0.0447614	0.0105502	456348	Sepsis	TRUE	reported	textfile	0.0129865364234517	3.42092477319303e-06	17707	family.Bacteroidaceae.id.917	GCST90016927	2	1	TRUE	0.0011943281262436	1.4329967942672e-05	1.72808790905212	0.00123434818962869	21.8811436474241
rs66474973	G	T	G	T	0.081251539413751	0.0291089	NA	0.118216	FALSE	FALSE	FALSE	GCST90044692	0.0554383	0.599535	453911	Sepsis	TRUE	reported	textfile	0.016447899225862	6.8096632197172e-07	17405	family.Bacteroidaceae.id.917	GCST90016927	2	1	TRUE	0.00133179135300192	6.0413955195087e-07	2.16993862460952	0.00140026311874581	24.402949605855
rs6795673	C	T	C	T	0.0538565254455662	0.0373701	NA	0.445686	FALSE	FALSE	FALSE	GCST90044692	0.0362168	0.302144	448330	Sepsis	TRUE	reported	textfile	0.0105251271232387	3.37908761689772e-07	18301	family.Bacteroidaceae.id.917	GCST90016927	2	1	TRUE	0.00142880722952288	2.33309868529408e-06	1.42385170782462	0.00142880722952288	26.1831541730133
rs9507307	C	T	C	T	0.0604456209794885	-0.022654	NA	0.193815	FALSE	FALSE	FALSE	GCST90044692	0.0454837	0.618436	451195	Sepsis	TRUE	reported	textfile	0.012912793116307	2.12710304341317e-06	18184	family.Bacteroidaceae.id.917	GCST90016927	2	1	TRUE	0.00119603035977823	5.43605366384251e-07	1.74126513511231	0.00120371747391445	21.9123674102591
rs12748533	G	T	G	T	-0.0821108035598584	0.0355468	NA	0.290287	FALSE	FALSE	FALSE	GCST90044692	0.0402828	0.377543	436508	Sepsis	TRUE	reported	textfile	0.0172700562757209	2.59019268112669e-06	7948	family.BacteroidalesS24.7group.id.11173	GCST90016928	2	1	TRUE	0.00283467905008075	1.70634455881069e-06	1.53965239526871	0.00283681343537735	22.6054469932516
rs17043785	T	C	T	C	-0.176186835083198	0.054239	NA	0.050627	FALSE	FALSE	FALSE	GCST90044692	0.0819464	0.508045	453681	Sepsis	TRUE	reported	textfile	0.03471329484487	5.11837085305557e-07	5208	family.BacteroidalesS24.7group.id.11173	GCST90016928	2	1	TRUE	0.00322904603775184	9.59994896224608e-07	2.50513609718986	0.00492387903413288	25.7605561138524
rs689695	C	A	C	A	0.0814577865089475	-0.0414522	NA	0.362189	FALSE	FALSE	FALSE	GCST90044692	0.0373872	0.267549	452198	Sepsis	TRUE	reported	textfile	0.0167056746164109	1.28038576785134e-06	7954	family.BacteroidalesS24.7group.id.11173	GCST90016928	2	1	TRUE	0.0029810154668037	2.69372879835877e-06	1.48989894125516	0.0029810154668037	23.7759113514992
rs738193	T	C	T	C	0.0847327755423449	0.0312391	NA	0.366172	FALSE	FALSE	FALSE	GCST90044692	0.0371682	0.40064	453737	Sepsis	TRUE	reported	textfile	0.0165855882939095	3.82162843564811e-07	7778	family.BacteroidalesS24.7group.id.11173	GCST90016928	2	1	TRUE	0.00327146008862395	1.54795755261964e-06	1.46273229484083	0.00334525778064945	26.1000358503337
rs941000	C	T	C	T	0.0850265736177122	-0.0272	NA	0.417785	FALSE	FALSE	FALSE	GCST90044692	0.0362515	0.453066	454967	Sepsis	TRUE	reported	textfile	0.0163382372090581	3.15556715938614e-07	7778	family.BacteroidalesS24.7group.id.11173	GCST90016928	2	1	TRUE	0.00339426676866807	1.23364743885052e-06	1.44091766797535	0.00347082509065662	27.083136735461
rs10841473	G	C	G	C	-0.0613031225771965	-0.00814299	NA	0.263252	FALSE	TRUE	FALSE	GCST90044692	0.0407676	0.841683	452697	Sepsis	TRUE	reported	textfile	0.012884445476485	2.28067200132597e-06	14914	family.Bifidobacteriaceae.id.433	GCST90016929	2	1	TRUE	0.00151568850442239	8.74265269930709e-08	1.57348570381729	0.00151578999255537	22.6377744809977
rs13020688	G	A	G	A	0.0584044693141032	-0.00338887	NA	0.382768	FALSE	FALSE	FALSE	GCST90044692	0.0372916	0.927592	444217	Sepsis	TRUE	reported	textfile	0.0122081355228055	1.57374601074836e-06	14795	family.Bifidobacteriaceae.id.433	GCST90016929	2	1	TRUE	0.00153236581337554	1.8096455867911e-08	1.48493288962647	0.00154477707802605	22.8872430036105
rs182549	C	T	C	T	0.117069879249602	-0.0155517	NA	0.248638	FALSE	FALSE	FALSE	GCST90044692	0.0416916	0.709135	441190	Sepsis	TRUE	reported	textfile	0.0126703401741303	5.94200077766137e-20	14915	family.Bifidobacteriaceae.id.433	GCST90016929	2	1	TRUE	0.00569206275067639	3.04904781122993e-07	1.5473904202598	0.00569206275067639	85.3716727190842
rs4567981	T	A	T	A	0.0577763126255171	-0.000851198	NA	0.427371	FALSE	TRUE	TRUE	GCST90044692	0.0366849	0.981488	443836	Sepsis	TRUE	reported	textfile	0.0117388408530626	8.880536366103e-07	14795	family.Bifidobacteriaceae.id.433	GCST90016929	2	1	FALSE	0.00162173284760308	1.17975618059636e-09	1.42785037373157	0.00163486674766795	24.2241871162576
rs4957061	T	C	T	C	0.0569872516616762	-0.0235561	NA	0.483237	FALSE	FALSE	FALSE	GCST90044692	0.0367213	0.521208	432024	Sepsis	TRUE	reported	textfile	0.0116907308876385	1.1516988592198e-06	14795	family.Bifidobacteriaceae.id.433	GCST90016929	2	1	TRUE	0.00159080026481632	9.01729013753244e-07	1.42199853256848	0.00160368405409881	23.7614039969766
rs73797465	T	G	T	G	-0.0942611725559826	0.124374	NA	0.0606395	FALSE	FALSE	FALSE	GCST90044692	0.0760009	0.101738	443193	Sepsis	TRUE	reported	textfile	0.0208421222407667	4.84949648639355e-06	14795	family.Bifidobacteriaceae.id.433	GCST90016929	2	1	TRUE	0.00136968760243598	5.86847064619915e-06	2.53512526520656	0.00138078309106672	20.4541670341326
rs76671854	C	G	C	G	-0.089298109139329	0.101299	NA	0.123944	FALSE	TRUE	FALSE	GCST90044692	0.0541686	0.0614746	455946	Sepsis	TRUE	reported	textfile	0.0183176839751201	1.03631964965301e-06	13923	family.Bifidobacteriaceae.id.433	GCST90016929	2	1	TRUE	0.00159106105130891	7.66332981834716e-06	2.16140909036555	0.00170424564268204	23.7653055101393
rs857444	C	T	C	T	0.0553965097207252	0.0358126	NA	0.356435	FALSE	FALSE	FALSE	GCST90044692	0.0378051	0.343488	445457	Sepsis	TRUE	reported	textfile	0.0120669365001091	3.8249158756897e-06	14914	family.Bifidobacteriaceae.id.433	GCST90016929	2	1	TRUE	0.00141121251148983	1.96641790272926e-06	1.47364914589809	0.00141130701396149	21.0751537044371
rs62573205	G	A	G	A	-0.0654803538307844	-0.0828663	NA	0.195892	FALSE	FALSE	FALSE	GCST90044692	0.0452269	0.0669166	451179	Sepsis	TRUE	reported	textfile	0.0133502875232807	1.48853337130744e-06	16838	family.Christensenellaceae.id.1866	GCST90016930	2	1	TRUE	0.0014261000397671	7.35639111581553e-06	1.7323509227509	0.00142686130056155	24.0569628054905
rs892686	A	G	A	G	0.0506106636158058	0.0249503	NA	0.47491	FALSE	FALSE	FALSE	GCST90044692	0.03632	0.49211	442871	Sepsis	TRUE	reported	textfile	0.0109650567330068	4.12366837787946e-06	16847	family.Christensenellaceae.id.1866	GCST90016930	2	1	TRUE	0.0012631134870709	1.03410625924498e-06	1.42322043545819	0.0012631134870709	21.3040561303368
rs9608766	T	C	T	C	-0.0682134418556867	-0.0208069	NA	0.168152	FALSE	FALSE	FALSE	GCST90044692	0.0477761	0.663194	455293	Sepsis	TRUE	reported	textfile	0.0149599698665524	3.33083763551875e-06	16185	family.Christensenellaceae.id.1866	GCST90016930	2	1	TRUE	0.00123274080296435	4.1562239538185e-07	1.903211576188	0.00128310398057273	20.7911489235531
rs118104867	C	T	C	T	0.214463834026282	0.0282896	NA	0.0493797	FALSE	FALSE	FALSE	GCST90044692	0.082636	0.732095	454721	Sepsis	TRUE	reported	textfile	0.0455097599648408	3.43598106176209e-06	4095	family.ClostridialesvadinBB60group.id.11286	GCST90016932	2	1	TRUE	0.00210852928015441	2.56815173639476e-07	2.91226907104669	0.00539643942721772	22.2074678305817
rs13409132	A	G	A	G	-0.165418684355487	0.00292003	NA	0.0515652	FALSE	FALSE	FALSE	GCST90044692	0.0807959	0.97117	453872	Sepsis	TRUE	reported	textfile	0.035215443190576	4.37230891181478e-06	5913	family.ClostridialesvadinBB60group.id.11286	GCST90016932	2	1	TRUE	0.00209502533649639	2.86221155917387e-09	2.70792790661968	0.00371897882685475	22.064942901003
rs2191834	G	T	G	T	0.0746375064093672	-0.0228958	NA	0.256925	FALSE	FALSE	FALSE	GCST90044692	0.0411013	0.577488	452464	Sepsis	TRUE	reported	textfile	0.0159136138663669	2.50194505077424e-06	10511	family.ClostridialesvadinBB60group.id.11286	GCST90016932	2	1	TRUE	0.00208865089685346	6.79995416123879e-07	1.63151410971261	0.00208884923047417	21.9976663715254
rs28691777	C	T	C	T	0.137133740628287	0.120591	NA	0.065278	FALSE	FALSE	FALSE	GCST90044692	0.0724743	0.0961288	456080	Sepsis	TRUE	reported	textfile	0.0266996238522878	6.95696889897546e-07	10199	family.ClostridialesvadinBB60group.id.11286	GCST90016932	2	1	TRUE	0.00250372672347661	6.06687226780701e-06	2.69639764341119	0.00258038106361029	26.3802167173054
rs55682560	C	T	C	T	-0.13151943243081	0.0668798	NA	0.0775156	FALSE	FALSE	FALSE	GCST90044692	0.0671615	0.319345	453973	Sepsis	TRUE	reported	textfile	0.026131876724925	4.97033570871146e-07	9183	family.ClostridialesvadinBB60group.id.11286	GCST90016932	2	1	TRUE	0.00240431019800455	2.17297117388756e-06	2.5041647214298	0.00275138967300623	25.330201843638
rs6588624	G	A	G	A	-0.0662316592397984	-0.0122171	NA	0.502463	FALSE	FALSE	FALSE	GCST90044692	0.0360961	0.735017	446838	Sepsis	TRUE	reported	textfile	0.0138146564712076	1.7928683975971e-06	10512	family.ClostridialesvadinBB60group.id.11286	GCST90016932	2	1	TRUE	0.00218222542118436	2.51027521391399e-07	1.41638971956327	0.00218222542118436	22.9853483882151
rs66714985	A	C	A	C	0.116907777710655	-0.0656599	NA	0.0702165	FALSE	FALSE	FALSE	GCST90044692	0.0700567	0.348636	452757	Sepsis	TRUE	reported	textfile	0.0252446793808325	4.85334074387353e-06	10512	family.ClostridialesvadinBB60group.id.11286	GCST90016932	2	1	TRUE	0.00203638122716995	1.92489035979079e-06	2.58828762215008	0.00203638122716995	21.4460390087909
rs7226487	A	G	A	G	-0.0643682482991011	0.0226639	NA	0.469202	FALSE	FALSE	FALSE	GCST90044692	0.0363619	0.533096	442427	Sepsis	TRUE	reported	textfile	0.0138701454919101	3.58282409998471e-06	10505	family.ClostridialesvadinBB60group.id.11286	GCST90016932	2	1	TRUE	0.002044982508681	8.51297849775559e-07	1.42160533634717	0.00204634265191781	21.5368085630415
rs7538034	T	G	T	G	-0.0785979519823069	0.0165505	NA	0.221158	FALSE	FALSE	FALSE	GCST90044692	0.0437758	0.705375	443229	Sepsis	TRUE	reported	textfile	0.0165982227490736	2.36705548096188e-06	10420	family.ClostridialesvadinBB60group.id.11286	GCST90016932	2	1	TRUE	0.00212897704057011	3.13227345445317e-07	1.69432004167405	0.00214773738029403	22.4232873603561
rs7725895	A	G	A	G	-0.116223758853562	-0.090244	NA	0.0638519	FALSE	FALSE	FALSE	GCST90044692	0.0732048	0.217665	455734	Sepsis	TRUE	reported	textfile	0.0240367179250362	3.94355545038086e-06	10512	family.ClostridialesvadinBB60group.id.11286	GCST90016932	2	1	TRUE	0.00221958488830767	3.3301351739968e-06	2.4644376957198	0.00221958488830767	23.3797304725632
rs9979874	G	C	G	C	-0.0738924566441534	0.016445	NA	0.274017	FALSE	TRUE	FALSE	GCST90044692	0.0404316	0.684201	447915	Sepsis	TRUE	reported	textfile	0.015091138745131	1.05271471188101e-06	10506	family.ClostridialesvadinBB60group.id.11286	GCST90016932	2	1	TRUE	0.00227595624844978	3.62519601566021e-07	1.54682331743871	0.00227725333907401	23.9748659170969
rs11250875	T	C	T	C	0.0607499778487578	-0.00960244	NA	0.203202	FALSE	FALSE	FALSE	GCST90044692	0.0444451	0.828947	454972	Sepsis	TRUE	reported	textfile	0.0130938873723768	4.82844478013454e-06	17690	family.Coriobacteriaceae.id.811	GCST90016933	2	1	TRUE	0.00121548084348918	1.02287163726968e-07	1.74153624497093	0.00121548084348918	21.5255891008335
rs1816223	A	G	A	G	-0.0586264743119709	0.015988	NA	0.204191	FALSE	FALSE	FALSE	GCST90044692	0.0447764	0.721045	447180	Sepsis	TRUE	reported	textfile	0.0129005759557854	4.84114361065701e-06	17688	family.Coriobacteriaceae.id.811	GCST90016933	2	1	TRUE	0.00116622901552698	2.79380160489294e-07	1.71572810302816	0.00116636074330848	20.6523441896739
rs240104	T	C	T	C	-0.0603428968222628	0.0481076	NA	0.22236	FALSE	FALSE	FALSE	GCST90044692	0.0441219	0.275567	433493	Sepsis	TRUE	reported	textfile	0.0126849112455853	1.51602693348498e-06	17577	family.Coriobacteriaceae.id.811	GCST90016933	2	1	TRUE	0.00127774280286182	2.60509515425183e-06	1.68174369921262	0.00128594759747126	22.6296295433002
rs34739816	G	T	G	T	0.0965016742150944	-0.0119668	NA	0.0728074	FALSE	FALSE	FALSE	GCST90044692	0.0695502	0.86339	450538	Sepsis	TRUE	reported	textfile	0.0207665821247664	3.88357923766615e-06	16593	family.Coriobacteriaceae.id.811	GCST90016933	2	1	TRUE	0.00121935744791933	6.48731554706836e-08	2.67502275386014	0.00129987678729156	21.5943257407219
rs719099	A	G	A	G	0.0778401727113212	0.0730299	NA	0.119578	FALSE	FALSE	FALSE	GCST90044692	0.0551715	0.185607	454274	Sepsis	TRUE	reported	textfile	0.0155815104001575	5.43316638103526e-07	17687	family.Coriobacteriaceae.id.811	GCST90016933	2	1	TRUE	0.00140895593607316	3.83951097102647e-06	2.07222372569573	0.00140919460790403	24.9567755943811
rs80046645	C	G	C	G	0.255839804928721	-0.0465595	NA	0.053576	FALSE	TRUE	FALSE	GCST90044692	0.0792404	0.556819	455764	Sepsis	TRUE	reported	textfile	0.0561995318540738	4.65689381767736e-06	3204	family.Coriobacteriaceae.id.811	GCST90016933	2	1	TRUE	0.00117026325454919	7.56534469951455e-07	3.18111193885048	0.00643054436934454	20.7238688286483
rs112893842	T	C	T	C	0.110761270208714	0.0127363	NA	0.122509	FALSE	FALSE	FALSE	GCST90044692	0.0549789	0.816804	448431	Sepsis	TRUE	reported	textfile	0.0232544792374362	2.75031610449841e-06	8203	family.Defluviitaleaceae.id.1924	GCST90016934	2	1	TRUE	0.00275864671315358	1.17598063009673e-07	2.10616782573695	0.00275864671315358	22.686245029858
rs1582238	T	C	T	C	0.0801923393370617	-0.0485432	NA	0.336245	FALSE	FALSE	FALSE	GCST90044692	0.0388489	0.211468	433355	Sepsis	TRUE	reported	textfile	0.0167061035796776	1.69200120054488e-06	8002	family.Defluviitaleaceae.id.1924	GCST90016934	2	1	TRUE	0.00280175476770102	3.42139815696882e-06	1.4944260979764	0.00287194668817007	23.0417481777292
rs17051335	C	T	C	T	-0.134313529748345	0.0409131	NA	0.0691977	FALSE	FALSE	FALSE	GCST90044692	0.0706569	0.562563	456027	Sepsis	TRUE	reported	textfile	0.0292201442828585	4.58116599576121e-06	8031	family.Defluviitaleaceae.id.1924	GCST90016934	2	1	TRUE	0.00256974800249274	7.34718624451304e-07	2.6185879739046	0.00262465354095822	21.1287990576164
rs4677103	A	G	A	G	0.0977203191918077	0.0171609	NA	0.182539	FALSE	FALSE	FALSE	GCST90044692	0.0487068	0.72459	411808	Sepsis	TRUE	reported	textfile	0.019703263652202	9.421892649824e-07	8002	family.Defluviitaleaceae.id.1924	GCST90016934	2	1	TRUE	0.00299037707358727	2.720235847644e-07	1.76253375161515	0.00306527999319288	24.5976385950081
rs55658617	T	C	T	C	0.177314250109494	-0.00380875	NA	0.0791918	FALSE	FALSE	FALSE	GCST90044692	0.0662284	0.954139	456348	Sepsis	TRUE	reported	textfile	0.0361844504340163	1.40607865613428e-06	6676	family.Defluviitaleaceae.id.1924	GCST90016934	2	1	TRUE	0.00291948826159951	7.24739875225667e-09	2.95651539648314	0.00358506754454106	24.012828404031
rs72731813	C	T	C	T	-0.14975117117529	0.109132	NA	0.0799472	FALSE	FALSE	FALSE	GCST90044692	0.0666757	0.10168	445844	Sepsis	TRUE	reported	textfile	0.0293415196278627	2.75776957865317e-07	7786	family.Defluviitaleaceae.id.1924	GCST90016934	2	1	TRUE	0.00316614803004435	5.87046175814976e-06	2.58904621258999	0.00333519740333128	26.0480519828658
rs9608282	T	G	T	G	0.139013634684133	0.019025	NA	0.0742501	FALSE	FALSE	FALSE	GCST90044692	0.0687353	0.781944	449124	Sepsis	TRUE	reported	textfile	0.0299428566737789	4.60831307748908e-06	7736	family.Defluviitaleaceae.id.1924	GCST90016934	2	1	TRUE	0.00262132940228244	1.67878602302151e-07	2.63360999666315	0.00277917252055552	21.5540226213531
rs9725395	A	G	A	G	-0.138356652387726	0.0235041	NA	0.0775018	FALSE	FALSE	FALSE	GCST90044692	0.0671008	0.726128	453299	Sepsis	TRUE	reported	textfile	0.029518507143491	3.41369714618003e-06	8031	family.Defluviitaleaceae.id.1924	GCST90016934	2	1	TRUE	0.00267166902588118	2.68866993828679e-07	2.64532601431771	0.00272874626335405	21.9690517162498
rs112381107	C	T	C	T	0.211435353762408	0.0204437	NA	0.0488142	FALSE	FALSE	FALSE	GCST90044692	0.0830364	0.805526	454991	Sepsis	TRUE	reported	textfile	0.0456961544430311	2.81874968048692e-06	4455	family.Desulfovibrionaceae.id.3169	GCST90016935	2	1	TRUE	0.00141207038036334	1.32827398901841e-07	3.05002576301847	0.00478476077010313	21.4089765403475
rs11599763	T	C	T	C	-0.0555930741057233	-0.0389813	NA	0.377373	FALSE	FALSE	FALSE	GCST90044692	0.0368459	0.290077	456348	Sepsis	TRUE	reported	textfile	0.0117493453834846	2.49703611781274e-06	15142	family.Desulfovibrionaceae.id.3169	GCST90016935	2	1	TRUE	0.00147654414003956	2.45266924526999e-06	1.44579024921034	0.00147654414003956	22.3879350545113
rs16851319	G	C	G	C	-0.0732696955002003	0.0133697	NA	0.169434	FALSE	TRUE	FALSE	GCST90044692	0.0501888	0.78994	413471	Sepsis	TRUE	reported	textfile	0.0150963751136715	2.39648991241715e-06	15128	family.Desulfovibrionaceae.id.3169	GCST90016935	2	1	TRUE	0.00155346815063211	1.5550178729371e-07	1.85679277058898	0.00155490374082123	23.5561014539319
rs17791387	A	G	A	G	-0.0729250659014557	0.00781332	NA	0.179942	FALSE	FALSE	FALSE	GCST90044692	0.0465609	0.866734	455290	Sepsis	TRUE	reported	textfile	0.0154380517707192	2.09677891696587e-06	15045	family.Desulfovibrionaceae.id.3169	GCST90016935	2	1	TRUE	0.00147164548086279	6.17069690671225e-08	1.89360150032748	0.00148112086358004	22.3135502155994
rs2692012	A	G	A	G	0.114230629592926	-0.0669257	NA	0.0646517	FALSE	FALSE	FALSE	GCST90044692	0.0728333	0.358154	453445	Sepsis	TRUE	reported	textfile	0.0253568106875472	1.56390275418362e-06	13080	family.Desulfovibrionaceae.id.3169	GCST90016935	2	1	TRUE	0.00133865372209658	1.85025172286189e-06	2.90000335431408	0.00154939138716451	20.2943845058987
rs2838334	G	A	G	A	0.0571419287416221	-0.0246245	NA	0.313238	FALSE	FALSE	FALSE	GCST90044692	0.0384886	0.522311	456348	Sepsis	TRUE	reported	textfile	0.0124229922548654	3.82374824773705e-06	15142	family.Desulfovibrionaceae.id.3169	GCST90016935	2	1	TRUE	0.00139548448373856	8.96965988811722e-07	1.52868440597098	0.00139548448373856	21.1571595717042
rs4506934	C	T	C	T	-0.0943380723812191	-0.0495393	NA	0.10261	FALSE	FALSE	FALSE	GCST90044692	0.0591326	0.402162	452078	Sepsis	TRUE	reported	textfile	0.0201379942283356	3.16042811140783e-06	15035	family.Desulfovibrionaceae.id.3169	GCST90016935	2	1	TRUE	0.00144739359472595	1.53798062835096e-06	2.46926629416738	0.00145768065399609	21.9453025144446
rs6058181	C	T	C	T	0.0834741845342714	-0.0774609	NA	0.11896	FALSE	FALSE	FALSE	GCST90044692	0.0552216	0.160698	456279	Sepsis	TRUE	reported	textfile	0.01661107517059	2.69912134425817e-07	15074	family.Desulfovibrionaceae.id.3169	GCST90016935	2	1	TRUE	0.00166517249964087	4.31172431494988e-06	2.03944500622125	0.00167267265425587	25.2527618491339
rs9928243	C	A	C	A	-0.0541731651615663	0.0146028	NA	0.400002	FALSE	FALSE	FALSE	GCST90044692	0.0364906	0.689024	456348	Sepsis	TRUE	reported	textfile	0.0117818761899937	4.48477838328773e-06	15141	family.Desulfovibrionaceae.id.3169	GCST90016935	2	1	TRUE	0.00139446496046194	3.50926257662714e-07	1.44974538311717	0.00139455694277912	21.1416808345228
rs111229068	A	T	A	T	0.110560882682411	0.0442185	NA	0.0701504	FALSE	TRUE	FALSE	GCST90044692	0.0705358	0.530728	450489	Sepsis	TRUE	reported	textfile	0.0241718882624789	3.65356268499756e-06	12350	family.Enterobacteriaceae.id.3469	GCST90016936	2	1	TRUE	0.00153876821584655	8.61180519855057e-07	2.68623533031751	0.00169141440101194	20.9209710554217
rs2374342	C	A	C	A	0.0582926527886235	0.0902624	NA	0.358094	FALSE	FALSE	FALSE	GCST90044692	0.0374092	0.0158287	455406	Sepsis	TRUE	reported	textfile	0.0126194600497601	4.51618325391852e-06	13577	family.Enterobacteriaceae.id.3469	GCST90016936	2	1	TRUE	0.00156936568640984	1.27572516753163e-05	1.47042433696232	0.00156936568640984	21.3376257306648
rs62210023	A	G	A	G	0.0606753568476314	0.00749528	NA	0.33892	FALSE	FALSE	FALSE	GCST90044692	0.0381124	0.844092	448059	Sepsis	TRUE	reported	textfile	0.0130124970630269	3.13162875195599e-06	13515	family.Enterobacteriaceae.id.3469	GCST90016936	2	1	TRUE	0.00159907386892554	8.47517826859357e-08	1.51275525241315	0.00160639891276043	21.7421951467765
rs78143293	A	G	A	G	-0.0848521270292302	-0.0485785	NA	0.153457	FALSE	FALSE	FALSE	GCST90044692	0.049966	0.330936	450391	Sepsis	TRUE	reported	textfile	0.0170415213923933	1.19563832061866e-06	13572	family.Enterobacteriaceae.id.3469	GCST90016936	2	1	TRUE	0.00182295722306416	2.07130420187256e-06	1.98531895723542	0.00182362768468089	24.791838764645
rs10781552	C	T	C	T	-0.0552212361185999	0.0973271	NA	0.306204	FALSE	FALSE	FALSE	GCST90044692	0.0389605	0.0124863	451891	Sepsis	TRUE	reported	textfile	0.0116074253551088	2.33114027478909e-06	17789	family.Erysipelotrichaceae.id.2149	GCST90016937	2	1	TRUE	0.00124106861449354	1.36747166338753e-05	1.54814511610107	0.0012708242136676	22.632912742044
rs17530232	A	G	A	G	0.103049982291712	0.0999132	NA	0.0654972	FALSE	FALSE	FALSE	GCST90044692	0.0721493	0.16611	456348	Sepsis	TRUE	reported	textfile	0.0224647543035211	2.79123142191505e-06	16622	family.Erysipelotrichaceae.id.2149	GCST90016937	2	1	TRUE	0.00115394662828277	4.20228420067653e-06	2.89629845152772	0.00126448002493737	21.0422655389125
rs2300774	G	A	G	A	0.0524152009775202	-0.0524072	NA	0.383362	FALSE	FALSE	FALSE	GCST90044692	0.0368392	0.154854	455611	Sepsis	TRUE	reported	textfile	0.0106783794459106	8.95466339032433e-07	18216	family.Erysipelotrichaceae.id.2149	GCST90016937	2	1	TRUE	0.00132106555676536	4.43471136390909e-06	1.4412252352616	0.00132106555676536	24.093717431157
rs35161940	T	C	T	C	-0.0806040556091446	0.034228	NA	0.114185	FALSE	FALSE	FALSE	GCST90044692	0.0565791	0.545207	451844	Sepsis	TRUE	reported	textfile	0.0167640897377564	1.84509546544161e-06	18213	family.Erysipelotrichaceae.id.2149	GCST90016937	2	1	TRUE	0.00126764492302723	8.01966782960876e-07	2.26240692125633	0.00126785348451232	23.1181902845618
rs4078432	C	T	C	T	-0.0608929343716466	-0.0420615	NA	0.17792	FALSE	FALSE	FALSE	GCST90044692	0.0472549	0.373412	445746	Sepsis	TRUE	reported	textfile	0.0133763631952753	4.23103750003848e-06	17789	family.Erysipelotrichaceae.id.2149	GCST90016937	2	1	TRUE	0.00113647143670755	1.736124292182e-06	1.78407792584642	0.00116372215803088	20.7232421209377
rs62504403	C	T	C	T	0.0681158923407071	-0.0171467	NA	0.242037	FALSE	FALSE	FALSE	GCST90044692	0.0417813	0.681518	456348	Sepsis	TRUE	reported	textfile	0.0127883386504578	1.12265018964053e-07	16981	family.Erysipelotrichaceae.id.2149	GCST90016937	2	1	TRUE	0.0015552040175767	3.69064942208229e-07	1.6664633215154	0.00166813605192639	28.3706080597777
rs7234058	T	C	T	C	-0.0945758923829389	-0.00276919	NA	0.100284	FALSE	FALSE	FALSE	GCST90044692	0.0594373	0.96284	456266	Sepsis	TRUE	reported	textfile	0.0194090825462235	9.12341463649835e-07	16874	family.Erysipelotrichaceae.id.2149	GCST90016937	2	1	TRUE	0.00130190642447899	4.75656146535144e-09	2.52123907567647	0.00140531462234369	23.7438358679185
rs8003149	C	T	C	T	0.0538797556086484	-0.00284907	NA	0.275926	FALSE	FALSE	FALSE	GCST90044692	0.0400566	0.943297	455445	Sepsis	TRUE	reported	textfile	0.0116887901412977	4.08475070727283e-06	18213	family.Erysipelotrichaceae.id.2149	GCST90016937	2	1	TRUE	0.00116519991488017	1.10857178066457e-08	1.57746708174827	0.00116539164108971	21.247709078437
rs10759623	C	T	C	T	-0.162114556015304	0.115185	NA	0.17672	FALSE	FALSE	FALSE	GCST90044692	0.0468885	0.0140271	454351	Sepsis	TRUE	reported	textfile	0.0321509758243444	5.78311905035691e-07	3156	family.FamilyXI.id.1936	GCST90016938	2	1	TRUE	0.0079966329473269	1.32238886281154e-05	1.80618676714788	0.0079966329473269	25.4246922475716
rs11547158	A	G	A	G	-0.177599231797758	-0.0554722	NA	0.137496	FALSE	FALSE	FALSE	GCST90044692	0.0519725	0.285819	456166	Sepsis	TRUE	reported	textfile	0.0372794605480321	2.70219499600529e-06	3133	family.FamilyXI.id.1936	GCST90016938	2	1	TRUE	0.00714442558065351	2.49636584561792e-06	2.08665099478348	0.00719653009731256	22.6956657765249
rs17379710	T	C	T	C	-0.1163834336851	0.0130678	NA	0.442913	FALSE	FALSE	FALSE	GCST90044692	0.0362119	0.718196	450853	Sepsis	TRUE	reported	textfile	0.0252124823542391	3.97107099500309e-06	3156	family.FamilyXI.id.1936	GCST90016938	2	1	TRUE	0.00671065950600155	2.85369767399518e-07	1.41639408532959	0.00671065950600155	21.3084135901454
rs2155352	A	G	A	G	-0.150537618230113	-0.0279958	NA	0.215068	FALSE	FALSE	FALSE	GCST90044692	0.0438577	0.523258	449992	Sepsis	TRUE	reported	textfile	0.0302319182896975	6.63431941703082e-07	3150	family.FamilyXI.id.1936	GCST90016938	2	1	TRUE	0.00780002854251817	8.92893010946371e-07	1.69676220577489	0.00781477899939861	24.7946893074029
rs3733511	A	G	A	G	0.128253369441709	-0.00784457	NA	0.298666	FALSE	FALSE	FALSE	GCST90044692	0.0392615	0.841634	451529	Sepsis	TRUE	reported	textfile	0.027471769982722	3.38553839942757e-06	3156	family.FamilyXI.id.1936	GCST90016938	2	1	TRUE	0.00686296481975959	8.74802918744302e-08	1.54331699554051	0.00686296481975959	21.7953719121887
rs488164	T	G	T	G	0.117997561017581	-0.0265849	NA	0.394655	FALSE	FALSE	FALSE	GCST90044692	0.0368763	0.470959	447873	Sepsis	TRUE	reported	textfile	0.0255159552090697	4.79785227119887e-06	3149	family.FamilyXI.id.1936	GCST90016938	2	1	TRUE	0.00673481889385056	1.13888701249285e-06	1.43185210208953	0.0067496983111645	21.3856472523772
rs697771	A	G	A	G	-0.117677217367506	0.0137703	NA	0.434915	FALSE	FALSE	FALSE	GCST90044692	0.0367409	0.707813	439026	Sepsis	TRUE	reported	textfile	0.0251491353127986	3.19371809319133e-06	3152	family.FamilyXI.id.1936	GCST90016938	2	1	TRUE	0.00689402054608846	3.07817169905778e-07	1.41193974021753	0.0069027144293786	21.8946831981813
rs118170811	A	G	A	G	0.151619207690709	-0.0892093	NA	0.0549854	FALSE	FALSE	FALSE	GCST90044692	0.0783159	0.254663	456348	Sepsis	TRUE	reported	textfile	0.0317112344233849	1.80357439142737e-06	9645	family.FamilyXIII.id.1957	GCST90016939	2	1	TRUE	0.00136415457367552	2.84331446092983e-06	3.11432738140617	0.00236505712393344	22.8603117893429
rs12643275	A	T	A	T	-0.0550907115799737	-0.0107309	NA	0.347721	FALSE	TRUE	FALSE	GCST90044692	0.0383566	0.779657	436059	Sepsis	TRUE	reported	textfile	0.0116473966307202	2.41523379639813e-06	16269	family.FamilyXIII.id.1957	GCST90016939	2	1	TRUE	0.00133503647468592	1.71513285272797e-07	1.48562532610296	0.00137339259311493	22.3717024426306
rs3098182	G	T	G	T	0.0508511397979896	-0.0317609	NA	0.454697	FALSE	FALSE	FALSE	GCST90044692	0.0371436	0.392506	425737	Sepsis	TRUE	reported	textfile	0.011014044261255	4.04023913909345e-06	16731	family.FamilyXIII.id.1957	GCST90016939	2	1	TRUE	0.00127212329159178	1.60222192102599e-06	1.42464863731905	0.00127257896894759	21.3160999920742
rs482905	G	T	G	T	0.0596528438620371	0.0192904	NA	0.248668	FALSE	FALSE	FALSE	GCST90044692	0.041345	0.640807	455170	Sepsis	TRUE	reported	textfile	0.0127170310452141	3.72344675390658e-06	16737	family.FamilyXIII.id.1957	GCST90016939	2	1	TRUE	0.00131308996863108	4.77025964603685e-07	1.64522211850281	0.00131308996863108	22.0034531386328
rs6501525	A	G	A	G	0.0561558677690636	-0.023688	NA	0.368422	FALSE	FALSE	FALSE	GCST90044692	0.0378306	0.531209	438780	Sepsis	TRUE	reported	textfile	0.0115587163877526	1.23726328870233e-06	16269	family.FamilyXIII.id.1957	GCST90016939	2	1	TRUE	0.00140842346371522	8.59163282896177e-07	1.47431416198151	0.00144888495998534	23.603209980029
rs6797051	C	T	C	T	-0.0805984489427277	-0.0146424	NA	0.123188	FALSE	FALSE	FALSE	GCST90044692	0.0546759	0.788851	451260	Sepsis	TRUE	reported	textfile	0.0171364126497328	4.89280520034062e-06	16737	family.FamilyXIII.id.1957	GCST90016939	2	1	TRUE	0.00132012218055876	1.57158666781989e-07	2.21696440174548	0.00132012218055876	22.1214477054329
rs7076829	T	A	T	A	-0.0516394107477949	-0.0338661	NA	0.422704	FALSE	TRUE	TRUE	GCST90044692	0.0374728	0.366127	425529	Sepsis	TRUE	reported	textfile	0.0112312885972519	4.76089317109883e-06	16269	family.FamilyXIII.id.1957	GCST90016939	2	1	FALSE	0.00126162243614907	1.78979403797156e-06	1.43255075051197	0.00129787208177729	21.1399220689354
rs7514702	T	C	T	C	-0.0663236343092018	-0.0476256	NA	0.175405	FALSE	FALSE	FALSE	GCST90044692	0.0470488	0.311414	456130	Sepsis	TRUE	reported	textfile	0.0141625620370551	3.91642419729618e-06	16737	family.FamilyXIII.id.1957	GCST90016939	2	1	TRUE	0.00130875546261336	2.24537351022639e-06	1.83223271494647	0.00130875546261336	21.9307246224834
rs11139361	T	C	T	C	0.0494462811548489	-0.00982419	NA	0.368321	FALSE	FALSE	FALSE	GCST90044692	0.0371891	0.79165	453378	Sepsis	TRUE	reported	textfile	0.0110503314418487	4.26262341849673e-06	18333	family.Lachnospiraceae.id.1987	GCST90016940	2	1	TRUE	0.00109066345936512	1.5292125555925e-07	1.49620834821269	0.00109107949309005	20.0224242443287
rs11755180	C	G	C	G	-0.0492270297011294	-0.0464837	NA	0.495047	FALSE	TRUE	TRUE	GCST90044692	0.0364231	0.201879	440076	Sepsis	TRUE	reported	textfile	0.0104894072966892	2.68981757013579e-06	18333	family.Lachnospiraceae.id.1987	GCST90016940	2	1	FALSE	0.00119958799193927	3.56904290401605e-06	1.42025955037634	0.00120004552502651	22.024464879781
rs11979110	T	C	T	C	-0.050092357050129	-0.0107133	NA	0.494033	FALSE	FALSE	FALSE	GCST90044692	0.0357711	0.764562	454834	Sepsis	TRUE	reported	textfile	0.0105068593815124	1.81842518542819e-06	18339	family.Lachnospiraceae.id.1987	GCST90016940	2	1	TRUE	0.00123796154358994	1.96556589776489e-07	1.42285533031966	0.00123802897168131	22.7298775005886
rs2159863	A	G	A	G	-0.058583102086782	0.0335026	NA	0.209594	FALSE	FALSE	FALSE	GCST90044692	0.0441141	0.447581	451710	Sepsis	TRUE	reported	textfile	0.0128742118802224	3.6955712409368e-06	18340	family.Lachnospiraceae.id.1987	GCST90016940	2	1	TRUE	0.00112787598458553	1.26388447907362e-06	1.74349344145196	0.00112787598458553	20.7063439934481
rs35524804	T	C	T	C	-0.0607481235626668	-0.0251572	NA	0.246294	FALSE	FALSE	FALSE	GCST90044692	0.0419992	0.549178	446215	Sepsis	TRUE	reported	textfile	0.0125215777532031	2.44998867660044e-06	17859	family.Lachnospiraceae.id.1987	GCST90016940	2	1	TRUE	0.00128185410458306	7.86227045605953e-07	1.67335321809283	0.00131633695209543	23.5368113280538
rs79086868	T	C	T	C	0.0776723435017443	-0.07058	NA	0.119142	FALSE	FALSE	FALSE	GCST90044692	0.0559656	0.207261	444733	Sepsis	TRUE	reported	textfile	0.0164472344359064	3.01422330192713e-06	17522	family.Lachnospiraceae.id.1987	GCST90016940	2	1	TRUE	0.00121469495419705	3.48518003910659e-06	2.17713179751987	0.00127133634955714	22.3021663990582
rs9929145	G	A	G	A	-0.12572118307041	0.0537893	NA	0.0598031	FALSE	FALSE	FALSE	GCST90044692	0.0755367	0.476406	455336	Sepsis	TRUE	reported	textfile	0.0245233391126672	2.835937271411e-07	15866	family.Lachnospiraceae.id.1987	GCST90016940	2	1	TRUE	0.00143114539975584	1.11117135936396e-06	3.08896742652824	0.00165396420992131	26.2819576435007
rs11674854	C	T	C	T	-0.0830223751333265	0.0546906	NA	0.413527	FALSE	FALSE	FALSE	GCST90044692	0.0376411	0.146238	424596	Sepsis	TRUE	reported	textfile	0.0175267430269382	2.59545394184536e-06	6750	family.Lactobacillaceae.id.1836	GCST90016941	2	1	TRUE	0.00316948772759447	4.62598804117405e-06	1.43996887731756	0.00331414183711961	22.438192469295
rs1590596	C	G	C	G	-0.103810247627292	0.00159023	NA	0.204991	FALSE	TRUE	FALSE	GCST90044692	0.0452982	0.971995	435097	Sepsis	TRUE	reported	textfile	0.0220135373011788	3.89936493318316e-06	6750	family.Lactobacillaceae.id.1836	GCST90016941	2	1	TRUE	0.00314133502828231	2.70062165218439e-09	1.80859664255055	0.00328470849411745	22.2382591169203
rs16861661	G	A	G	A	-0.193287417633523	0.0844094	NA	0.070306	FALSE	FALSE	FALSE	GCST90044692	0.0698703	0.227014	456348	Sepsis	TRUE	reported	textfile	0.0379293233072963	2.70130798219966e-07	5385	family.Lactobacillaceae.id.1836	GCST90016941	2	1	TRUE	0.00366641508468017	3.19816431684541e-06	2.78335081437259	0.00480111907963218	25.9691047700525
rs328312	T	A	T	A	0.0825290126495731	0.0177337	NA	0.461583	FALSE	TRUE	TRUE	GCST90044692	0.0362265	0.624471	447740	Sepsis	TRUE	reported	textfile	0.016822495685883	8.69117338236898e-07	7051	family.Lactobacillaceae.id.1836	GCST90016941	2	1	FALSE	0.00339886338118156	5.25111445397335e-07	1.41258887937257	0.00340270766893039	24.0675813017584
rs6092149	A	T	A	T	-0.0825645635410618	0.0567454	NA	0.427296	FALSE	TRUE	TRUE	GCST90044692	0.0362503	0.117495	453308	Sepsis	TRUE	reported	textfile	0.0170282217154541	1.38158114512591e-06	7006	family.Lactobacillaceae.id.1836	GCST90016941	2	1	FALSE	0.00332035300683894	5.36959503396852e-06	1.42529369097859	0.00334539441048997	23.5097919777459
rs768253	T	G	T	G	-0.0792344429803437	-0.0336067	NA	0.389725	FALSE	FALSE	FALSE	GCST90044692	0.0366635	0.35934	455995	Sepsis	TRUE	reported	textfile	0.017060425641088	3.60763225680506e-06	7059	family.Lactobacillaceae.id.1836	GCST90016941	2	1	TRUE	0.00304721269128218	1.84114862265117e-06	1.43338037193409	0.00304721269128218	21.5699080599684
rs921925	A	C	A	C	0.0999418997242979	0.0409342	NA	0.207481	FALSE	FALSE	FALSE	GCST90044692	0.0443105	0.355589	452570	Sepsis	TRUE	reported	textfile	0.0201687262414001	5.77195035493982e-07	7053	family.Lactobacillaceae.id.1836	GCST90016941	2	1	TRUE	0.00346744540451042	1.8700975130342e-06	1.69381281016186	0.00347038576363509	24.5549050121727
rs10202904	T	G	T	G	-0.12175357919406	-0.0106986	NA	0.414134	FALSE	FALSE	FALSE	GCST90044692	0.0363391	0.768443	455466	Sepsis	TRUE	reported	textfile	0.0235356821452398	3.01429751047503e-07	3695	family.Methanobacteriaceae.id.121	GCST90016942	2	1	TRUE	0.0071944036815251	1.89937726799239e-07	1.43065201718807	0.0071944036815251	26.7614655823811
rs6776814	T	C	T	C	-0.199565931441449	-0.019133	NA	0.0966073	FALSE	FALSE	FALSE	GCST90044692	0.0603767	0.751324	456130	Sepsis	TRUE	reported	textfile	0.0411824899687208	1.63061672994952e-06	3385	family.Methanobacteriaceae.id.121	GCST90016942	2	1	TRUE	0.00631852184625922	2.20055919178636e-07	2.39602826984168	0.00689352602449081	23.4826769857786
rs73457410	A	G	A	G	0.215339755154532	0.115703	NA	0.0774443	FALSE	FALSE	FALSE	GCST90044692	0.0672817	0.0854915	453849	Sepsis	TRUE	reported	textfile	0.0436695198888969	1.40855066184577e-06	3498	family.Methanobacteriaceae.id.121	GCST90016942	2	1	TRUE	0.00654127063720178	6.48034704401071e-06	2.58278538243289	0.00690732593638024	24.3159698024702
rs894996	C	A	C	A	0.216999068802611	-0.0300391	NA	0.0766016	FALSE	FALSE	FALSE	GCST90044692	0.067181	0.654777	456348	Sepsis	TRUE	reported	textfile	0.0449075536099716	1.87557176368181e-06	3582	family.Methanobacteriaceae.id.121	GCST90016942	2	1	TRUE	0.00628290365879723	4.38113329476132e-07	2.68770864227407	0.00647993370548325	23.3494656551338
rs111966731	T	C	T	C	0.204031062006359	0.00444631	NA	0.0607746	FALSE	FALSE	FALSE	GCST90044692	0.0748774	0.952648	456054	Sepsis	TRUE	reported	textfile	0.0445746163930363	4.5631768124911e-06	4387	family.Oxalobacteraceae.id.2966	GCST90016943	2	1	TRUE	0.00404007001630459	7.72687193600194e-09	2.95237440434547	0.00475529680347239	20.9516075958546
rs11246212	T	C	T	C	0.136070376921109	-0.0361089	NA	0.126427	FALSE	FALSE	FALSE	GCST90044692	0.0537979	0.502096	456348	Sepsis	TRUE	reported	textfile	0.0291796625841315	4.50836097850712e-06	5130	family.Oxalobacteraceae.id.2966	GCST90016943	2	1	TRUE	0.00419248692628195	9.87195560272131e-07	2.08996468743539	0.00422260919551363	21.7453621206443
rs1569853	T	C	T	C	-0.140042786744338	0.0466194	NA	0.154014	FALSE	FALSE	FALSE	GCST90044692	0.0495359	0.346642	455868	Sepsis	TRUE	reported	textfile	0.0281703932038749	7.45178743980097e-07	4997	family.Oxalobacteraceae.id.2966	GCST90016943	2	1	TRUE	0.00476203168663621	1.94087762139064e-06	1.9913499323687	0.00492330490944927	24.7135805149786
rs4428215	G	A	G	A	0.125609687104535	0.00990719	NA	0.224967	FALSE	FALSE	FALSE	GCST90044692	0.0428862	0.817306	455386	Sepsis	TRUE	reported	textfile	0.0230052622278044	4.87931370598498e-08	5167	family.Oxalobacteraceae.id.2966	GCST90016943	2	1	TRUE	0.00573881271742618	1.16942278616593e-07	1.65366075115442	0.00573881271742618	29.8120534771334
rs6000536	C	T	C	T	-0.11838279747485	0.0106173	NA	0.197944	FALSE	FALSE	FALSE	GCST90044692	0.0452114	0.814336	447582	Sepsis	TRUE	reported	textfile	0.0241354845820373	7.38717889562119e-07	5166	family.Oxalobacteraceae.id.2966	GCST90016943	2	1	TRUE	0.00463635412701103	1.20847582274176e-07	1.73473533090971	0.00463724778584219	24.0583119197701
rs736744	C	T	C	T	0.105641925322571	0.0324717	NA	0.39474	FALSE	FALSE	FALSE	GCST90044692	0.0366967	0.376229	452546	Sepsis	TRUE	reported	textfile	0.020064780580293	1.49416210470712e-07	5167	family.Oxalobacteraceae.id.2966	GCST90016943	2	1	TRUE	0.00533837187554965	1.71577776566009e-06	1.44229349779173	0.00533837187554965	27.7206740036865
rs934049	G	A	G	A	0.109751234666766	-0.0336595	NA	0.235302	FALSE	FALSE	FALSE	GCST90044692	0.0433192	0.437152	433071	Sepsis	TRUE	reported	textfile	0.0238635618359566	4.21147226340915e-06	4951	family.Oxalobacteraceae.id.2966	GCST90016943	2	1	TRUE	0.00407852443213043	1.32299938625381e-06	1.67911998019832	0.00425577480685871	21.1518470167964
rs10840326	C	G	C	G	-0.0717634001249645	-0.0585309	NA	0.456472	FALSE	TRUE	TRUE	GCST90044692	0.0361752	0.105666	450172	Sepsis	TRUE	reported	textfile	0.0149229296472104	1.43842236413539e-06	9154	family.Pasteurellaceae.id.3689	GCST90016944	2	1	FALSE	0.00245155817008303	5.73656320446322e-06	1.42777425141571	0.00252049477299787	23.1258567635702
rs10965428	C	A	C	A	-0.119902083436527	0.0134468	NA	0.079187	FALSE	FALSE	FALSE	GCST90044692	0.0663346	0.83936	455100	Sepsis	TRUE	reported	textfile	0.0258219040333902	4.29150622464475e-06	8873	family.Pasteurellaceae.id.3689	GCST90016944	2	1	TRUE	0.00228609007012234	9.00457820596867e-08	2.43233564064296	0.00242465560737621	21.5613988596823
rs12191680	C	G	C	G	0.102213615270672	0.0677346	NA	0.149448	FALSE	TRUE	FALSE	GCST90044692	0.050765	0.182113	444950	Sepsis	TRUE	reported	textfile	0.0197189451715606	3.04900229990136e-07	9408	family.Pasteurellaceae.id.3689	GCST90016944	2	1	TRUE	0.0028472278139814	3.90118384806588e-06	1.91263603489325	0.00284843517850196	26.8689156535452
rs35510	A	G	A	G	0.1227290031641	-0.0686705	NA	0.0941068	FALSE	FALSE	FALSE	GCST90044692	0.0612876	0.262516	455913	Sepsis	TRUE	reported	textfile	0.026495750546006	4.01576019228599e-06	8671	family.Pasteurellaceae.id.3689	GCST90016944	2	1	TRUE	0.00227490483342077	2.75105799886437e-06	2.46723671640032	0.00246887676616222	21.4556640764011
rs4822728	T	C	T	C	0.0685478706470683	0.0824079	NA	0.382215	FALSE	FALSE	FALSE	GCST90044692	0.0370303	0.0260533	451653	Sepsis	TRUE	reported	textfile	0.0149032318952327	4.71847358271771e-06	9412	family.Pasteurellaceae.id.3689	GCST90016944	2	1	TRUE	0.00224316957009707	1.08523620004417e-05	1.44584393781903	0.00224316957009707	21.155681435444
rs6092684	A	T	A	T	0.0684647193210079	0.00389228	NA	0.460537	FALSE	TRUE	TRUE	GCST90044692	0.0358642	0.913576	455214	Sepsis	TRUE	reported	textfile	0.0146739871302801	3.44059331814825e-06	9366	family.Pasteurellaceae.id.3689	GCST90016944	2	1	FALSE	0.0023080448474733	2.58102133500733e-08	1.4201205454025	0.00231935666045291	21.7689457177225
rs72756943	G	A	G	A	0.139879973565161	0.0276414	NA	0.075417	FALSE	FALSE	FALSE	GCST90044692	0.0687712	0.687733	442221	Sepsis	TRUE	reported	textfile	0.0303028764036678	3.35217588245633e-06	8020	family.Pasteurellaceae.id.3689	GCST90016944	2	1	TRUE	0.00225928721495728	3.54007501161337e-07	2.7137575118375	0.00265048105776721	21.3080336607736
rs76022354	C	T	C	T	0.242889666552244	0.00599162	NA	0.0426919	FALSE	FALSE	FALSE	GCST90044692	0.0890074	0.94633	450858	Sepsis	TRUE	reported	textfile	0.0500406028139046	1.82858053220673e-06	3692	family.Pasteurellaceae.id.3689	GCST90016944	2	1	TRUE	0.00249745344574315	9.9298352050298e-09	3.04055860747368	0.00634428349137985	23.5598766194876
rs78909003	T	C	T	C	-0.241159469160487	-0.0774338	NA	0.0523668	FALSE	FALSE	FALSE	GCST90044692	0.0800965	0.333666	456348	Sepsis	TRUE	reported	textfile	0.049837228512976	2.04892527480437e-06	3638	family.Pasteurellaceae.id.3689	GCST90016944	2	1	TRUE	0.00248217224693256	2.04804233284291e-06	3.00597407178089	0.00639866194181101	23.4153618048593
rs9382510	C	T	C	T	-0.0881865235118699	0.0519544	NA	0.23315	FALSE	FALSE	FALSE	GCST90044692	0.0422911	0.219261	455831	Sepsis	TRUE	reported	textfile	0.016996482214984	2.47600233549205e-07	9410	family.Pasteurellaceae.id.3689	GCST90016944	2	1	TRUE	0.0028526996604113	3.30712812110128e-06	1.64874638325879	0.00285330437130416	26.9207004775808
rs117452796	A	G	A	G	-0.257982232591395	0.0469646	NA	0.0525772	FALSE	FALSE	FALSE	GCST90044692	0.0799874	0.557103	456348	Sepsis	TRUE	reported	textfile	0.054956895568425	3.15296009842206e-06	3161	family.Peptococcaceae.id.2024	GCST90016945	2	1	TRUE	0.00205215589175444	7.55446161515195e-07	3.08982896471792	0.00692734167053462	22.0361240979396
rs12634826	T	G	T	G	-0.0739885086579026	-0.0102378	NA	0.303285	FALSE	FALSE	FALSE	GCST90044692	0.0389635	0.792741	456348	Sepsis	TRUE	reported	textfile	0.0150931241529456	1.01109189858084e-06	10381	family.Peptococcaceae.id.2024	GCST90016945	2	1	TRUE	0.00223750867029191	1.51287499623505e-07	1.5377960463285	0.00230999143307962	24.0309122854419
rs12992764	T	G	T	G	0.068421260630805	0.0781411	NA	0.388498	FALSE	FALSE	FALSE	GCST90044692	0.0376643	0.0380169	432571	Sepsis	TRUE	reported	textfile	0.0141136920852293	1.46157894594835e-06	10444	family.Peptococcaceae.id.2024	GCST90016945	2	1	TRUE	0.00218834974138126	9.43193710074384e-06	1.44236132846991	0.00224564349006163	23.5017859558601
rs150600492	A	C	A	C	0.135773842638443	0.0949933	NA	0.0707972	FALSE	FALSE	FALSE	GCST90044692	0.0699802	0.174645	453408	Sepsis	TRUE	reported	textfile	0.0289756506017505	2.31305451448671e-06	9761	family.Peptococcaceae.id.2024	GCST90016945	2	1	TRUE	0.00204476866338102	4.03775152291527e-06	2.86272975804638	0.00224483535250272	21.9566372405738
rs35703006	G	T	G	T	0.0812654780318612	-0.0601949	NA	0.204389	FALSE	FALSE	FALSE	GCST90044692	0.0445749	0.176881	451876	Sepsis	TRUE	reported	textfile	0.0164355325624311	4.94775062945175e-07	10715	family.Peptococcaceae.id.2024	GCST90016945	2	1	TRUE	0.00227626188679284	3.99615804440659e-06	1.70129595264728	0.00227689786525012	24.448072594725
rs4990837	A	G	A	G	0.0910387042878277	0.08356	NA	0.145962	FALSE	FALSE	FALSE	GCST90044692	0.0506282	0.0988481	455979	Sepsis	TRUE	reported	textfile	0.0185869475413874	1.74194429492406e-06	10718	family.Peptococcaceae.id.2024	GCST90016945	2	1	TRUE	0.00223373731743501	5.96918512326346e-06	1.92426530536659	0.00223373731743501	23.9903171603317
rs75430375	C	T	C	T	-0.147940821100389	0.107881	NA	0.0671177	FALSE	FALSE	FALSE	GCST90044692	0.0714433	0.131038	453375	Sepsis	TRUE	reported	textfile	0.0317498238128536	3.40848984978766e-06	8375	family.Peptococcaceae.id.2024	GCST90016945	2	1	TRUE	0.00202200242394476	4.99655296681903e-06	2.90558595454225	0.00258635196451681	21.7116790426442
rs75898026	A	G	A	G	-0.0821778527056728	0.0458882	NA	0.189358	FALSE	FALSE	FALSE	GCST90044692	0.0459689	0.318161	449277	Sepsis	TRUE	reported	textfile	0.0173541419743845	2.0220981773134e-06	10444	family.Peptococcaceae.id.2024	GCST90016945	2	1	TRUE	0.00208815512540814	2.18362785363302e-06	1.77352198995646	0.00214283128646821	22.4234940579203
rs117020988	C	T	C	T	0.182411121663598	-0.102629	NA	0.0505871	FALSE	FALSE	FALSE	GCST90044692	0.0814484	0.207651	455363	Sepsis	TRUE	reported	textfile	0.0372126252374271	1.02794165159467e-06	6831	family.Peptostreptococcaceae.id.2042	GCST90016946	2	1	TRUE	0.0014940123401077	3.47919940745939e-06	3.07561841062981	0.00350622262305262	24.028242660836
rs12377846	C	A	C	A	-0.252000425783379	0.0420805	NA	0.0482176	FALSE	FALSE	FALSE	GCST90044692	0.0833138	0.6135	456348	Sepsis	TRUE	reported	textfile	0.0511627227281241	7.26253579949868e-07	3736	family.Peptostreptococcaceae.id.2042	GCST90016946	2	1	TRUE	0.00150841611363057	5.59027799536981e-07	3.12721025833306	0.0064551806720039	24.2602489191837
rs1520207	C	T	C	T	0.0525658347602802	-0.0079983	NA	0.434549	FALSE	FALSE	FALSE	GCST90044692	0.0364339	0.826238	447694	Sepsis	TRUE	reported	textfile	0.0112476082897817	3.16547803601281e-06	16057	family.Peptostreptococcaceae.id.2042	GCST90016946	2	1	TRUE	0.001358244601404	1.0560628399193e-07	1.42525438827725	0.00135858253957006	21.841716447397
rs2644627	C	G	C	G	-0.0558505615636014	0.0229945	NA	0.44021	FALSE	TRUE	TRUE	GCST90044692	0.0361822	0.525089	451750	Sepsis	TRUE	reported	textfile	0.0112240017906288	6.3333589024515e-07	16059	family.Peptostreptococcaceae.id.2042	GCST90016946	2	1	FALSE	0.00153947285645523	8.85040956624132e-07	1.42235163510722	0.00153966431221721	24.7605127390883
rs4692811	C	T	C	T	0.0642074905388597	-0.0899742	NA	0.265799	FALSE	FALSE	FALSE	GCST90044692	0.0405197	0.0263846	454832	Sepsis	TRUE	reported	textfile	0.0126912731475063	4.21122728098369e-07	16061	family.Peptostreptococcaceae.id.2042	GCST90016946	2	1	TRUE	0.00159129563259618	1.08044982779552e-05	1.60839043734232	0.00159129563259618	25.5953463266865
rs61841503	G	A	G	A	0.0919658390407105	-0.0352713	NA	0.16921	FALSE	FALSE	FALSE	GCST90044692	0.0477624	0.460226	454707	Sepsis	TRUE	reported	textfile	0.0161331030758454	9.80120220876427e-09	15333	family.Peptostreptococcaceae.id.2042	GCST90016946	2	1	TRUE	0.00201939307062159	1.19502195339716e-06	1.99770555107223	0.00211508211470192	32.495053607196
rs76982728	T	C	T	C	0.124202832194052	-0.0191846	NA	0.0552637	FALSE	FALSE	FALSE	GCST90044692	0.0783369	0.806535	456348	Sepsis	TRUE	reported	textfile	0.0266923245213398	3.2405774837216e-06	11185	family.Peptostreptococcaceae.id.2042	GCST90016946	2	1	TRUE	0.00134643862832316	1.31425134200951e-07	2.82295782942695	0.00193237694929275	21.6516104969802
rs9573937	A	G	A	G	-0.0693636881054151	-0.00115025	NA	0.200115	FALSE	FALSE	FALSE	GCST90044692	0.0447541	0.979495	455256	Sepsis	TRUE	reported	textfile	0.0142907395844798	1.70589417745155e-06	16061	family.Peptostreptococcaceae.id.2042	GCST90016946	2	1	TRUE	0.00146487238645287	1.44752002074956e-09	1.81109401894348	0.00146487238645287	23.5588964308836
rs10119172	C	G	C	G	-0.0737324059921363	0.0541584	NA	0.162034	FALSE	TRUE	FALSE	GCST90044692	0.0486914	0.266018	451929	Sepsis	TRUE	reported	textfile	0.014258992688359	1.3242607552126e-07	18022	family.Porphyromonadaceae.id.943	GCST90016947	2	1	TRUE	0.00148113970595986	2.71101363535829e-06	1.91421334233018	0.00148163214054424	26.7386279832213
rs17065783	A	G	A	G	-0.059132993747896	-0.00878289	NA	0.242225	FALSE	FALSE	FALSE	GCST90044692	0.0419432	0.834136	451967	Sepsis	TRUE	reported	textfile	0.0122235150488895	1.79351236633243e-06	18028	family.Porphyromonadaceae.id.943	GCST90016947	2	1	TRUE	0.00129659598910074	9.60854159547095e-08	1.64123166057444	0.00129659598910074	23.4027832544315
rs3111851	C	G	C	G	0.0581896145978786	-0.0797025	NA	0.249963	FALSE	TRUE	FALSE	GCST90044692	0.0412931	0.0535862	455543	Sepsis	TRUE	reported	textfile	0.0121147145760472	2.19497069755011e-06	18024	family.Porphyromonadaceae.id.943	GCST90016947	2	1	TRUE	0.00127823215214622	8.16377672406393e-06	1.62644273126534	0.00127851549426419	23.0709027442544
rs6953849	A	G	A	G	0.071814890693422	0.0687673	NA	0.145123	FALSE	FALSE	FALSE	GCST90044692	0.0508132	0.175949	455739	Sepsis	TRUE	reported	textfile	0.0150724268262847	2.4447984816324e-06	18028	family.Porphyromonadaceae.id.943	GCST90016947	2	1	TRUE	0.00125781470225813	4.01342233570769e-06	2.0237504523085	0.00125781470225813	22.7019226349648
rs12118202	T	C	T	C	-0.075198589025299	0.0333938	NA	0.209661	FALSE	FALSE	FALSE	GCST90044692	0.0439377	0.447239	455599	Sepsis	TRUE	reported	textfile	0.0147265151490898	5.5423389883401e-07	14869	family.Prevotellaceae.id.960	GCST90016948	2	1	TRUE	0.00175055887272685	1.26579171051115e-06	1.79572930142614	0.00175079395633549	26.074705185091
rs148376875	T	G	T	G	0.0845150204194928	-0.00590098	NA	0.120594	FALSE	FALSE	FALSE	GCST90044692	0.0559407	0.91599	440196	Sepsis	TRUE	reported	textfile	0.017916322438479	2.08029435859854e-06	14289	family.Prevotellaceae.id.960	GCST90016948	2	1	TRUE	0.00149430361546484	2.43836229232548e-08	2.14165636325779	0.00155508140462206	22.2520517797728
rs2206482	T	G	T	G	-0.0569105111439779	0.048017	NA	0.443946	FALSE	FALSE	FALSE	GCST90044692	0.0361285	0.183827	452139	Sepsis	TRUE	reported	textfile	0.0117486486167919	1.30376646092866e-06	14808	family.Prevotellaceae.id.960	GCST90016948	2	1	TRUE	0.00157558766636364	3.87074226793186e-06	1.42967103275652	0.00158228123400815	23.4643832039359
rs3860225	A	G	A	G	0.0839360256982614	-0.0268805	NA	0.137096	FALSE	FALSE	FALSE	GCST90044692	0.052131	0.60611	453478	Sepsis	TRUE	reported	textfile	0.0167936054525328	5.49681784085657e-07	14871	family.Prevotellaceae.id.960	GCST90016948	2	1	TRUE	0.00167725122754847	5.82623600218127e-07	2.04792492847804	0.00167725122754847	24.9809478278278
rs4493272	T	C	T	C	-0.0604992121106673	0.0243176	NA	0.415692	FALSE	FALSE	FALSE	GCST90044692	0.0370273	0.511343	437692	Sepsis	TRUE	reported	textfile	0.0118027291675366	3.02312001197427e-07	14867	family.Prevotellaceae.id.960	GCST90016948	2	1	TRUE	0.00176394907543617	9.45154208988871e-07	1.43911040220394	0.00176442289628334	26.2745056926846
rs4685827	T	C	T	C	-0.0679529004474914	-0.00930188	NA	0.207163	FALSE	FALSE	FALSE	GCST90044692	0.0441168	0.833007	453587	Sepsis	TRUE	reported	textfile	0.0145407160596826	2.77192130089006e-06	14867	family.Prevotellaceae.id.960	GCST90016948	2	1	TRUE	0.00146664573632536	9.7417990674797e-08	1.7729539871625	0.00146703981479388	21.8395863896834
rs912860	G	A	G	A	-0.229046146901247	0.0277066	NA	0.0249864	FALSE	FALSE	FALSE	GCST90044692	0.114935	0.809506	452906	Sepsis	TRUE	reported	textfile	0.0483124182490081	9.29920404106297e-07	3479	family.Prevotellaceae.id.960	GCST90016948	2	1	TRUE	0.00150935246296584	1.27340797644965e-07	2.84961370449337	0.00642281404026028	22.4764867124172
rs9586501	G	A	G	A	0.0592681131046509	-0.0333079	NA	0.304885	FALSE	FALSE	FALSE	GCST90044692	0.0388698	0.391496	454702	Sepsis	TRUE	reported	textfile	0.0127329329221034	2.58987547703889e-06	14868	family.Prevotellaceae.id.960	GCST90016948	2	1	TRUE	0.00145502738629605	1.60907002739811e-06	1.55258264556716	0.00145532058753141	21.6663273064272
rs9958960	G	A	G	A	-0.0914806576592586	-0.0360494	NA	0.142396	FALSE	FALSE	FALSE	GCST90044692	0.0513872	0.482975	454294	Sepsis	TRUE	reported	textfile	0.0173611300103453	1.06323620835394e-07	14061	family.Prevotellaceae.id.960	GCST90016948	2	1	TRUE	0.00186384847067417	1.07842874763227e-06	2.0586669551569	0.00197102121244096	27.7653132470876
rs11591293	G	T	G	T	0.0743183848921813	0.00900787	NA	0.391744	FALSE	FALSE	FALSE	GCST90044692	0.0366706	0.805959	454156	Sepsis	TRUE	reported	textfile	0.0158724091963691	2.67147871527679e-06	8500	family.Rhodospirillaceae.id.2717	GCST90016949	2	1	TRUE	0.00257288375535823	1.32225093380234e-07	1.46336382230269	0.00257318573973662	21.923345255661
rs1549633	A	C	A	C	0.0999312434542013	0.0385381	NA	0.146201	FALSE	FALSE	FALSE	GCST90044692	0.0506942	0.44713	454993	Sepsis	TRUE	reported	textfile	0.0218633948580962	4.70392011269825e-06	8010	family.Rhodospirillaceae.id.2717	GCST90016949	2	1	TRUE	0.00245207261765708	1.26639519110924e-06	1.95674330409367	0.00260202702561071	20.8913923886886
rs3754624	C	T	C	T	0.0971389204244847	-0.0347656	NA	0.183895	FALSE	FALSE	FALSE	GCST90044692	0.0460564	0.45034	456059	Sepsis	TRUE	reported	textfile	0.0200064035753883	1.71480428964881e-06	8496	family.Rhodospirillaceae.id.2717	GCST90016949	2	1	TRUE	0.00276616238641007	1.24860391119385e-06	1.84406522103885	0.00276778618334931	23.574825918822
rs4278423	T	C	T	C	0.107529261894021	-0.00186502	NA	0.120453	FALSE	FALSE	FALSE	GCST90044692	0.0553035	0.973098	452521	Sepsis	TRUE	reported	textfile	0.0235724944744062	3.12020929590195e-06	8501	family.Rhodospirillaceae.id.2717	GCST90016949	2	1	TRUE	0.0024423753458584	2.49211169218089e-09	2.17340444380147	0.0024423753458584	20.8085704037873
rs55876211	C	T	C	T	-0.0911850562572209	0.0159587	NA	0.181364	FALSE	FALSE	FALSE	GCST90044692	0.0463686	0.730717	456235	Sepsis	TRUE	reported	textfile	0.0196395209185543	2.86678547189328e-06	8494	family.Rhodospirillaceae.id.2717	GCST90016949	2	1	TRUE	0.00252998288141808	2.59568922018001e-07	1.81003518793043	0.00253206307897298	21.5568630035483
rs76784716	A	G	A	G	0.136049346891803	0.0207271	NA	0.0670613	FALSE	FALSE	FALSE	GCST90044692	0.0715049	0.771916	455419	Sepsis	TRUE	reported	textfile	0.0285767454730452	1.48987821388237e-06	8498	family.Rhodospirillaceae.id.2717	GCST90016949	2	1	TRUE	0.00265976275836563	1.84124317499642e-07	2.63433577677593	0.00266069944125019	22.6656088255995
rs9813022	A	G	A	G	-0.084244389646639	-0.0208762	NA	0.294389	FALSE	FALSE	FALSE	GCST90044692	0.0393112	0.595383	455713	Sepsis	TRUE	reported	textfile	0.0163583235596936	2.53123517334415e-07	8498	family.Rhodospirillaceae.id.2717	GCST90016949	2	1	TRUE	0.0031108811157963	6.17981933607974e-07	1.50798547168448	0.00311197617233864	26.5218850344618
rs1939881	G	A	G	A	-0.105589493993381	0.114527	NA	0.0589092	FALSE	FALSE	FALSE	GCST90044692	0.0762845	0.133275	452748	Sepsis	TRUE	reported	textfile	0.0206212717877349	5.64373425031146e-07	17434	family.Rikenellaceae.id.967	GCST90016950	2	1	TRUE	0.00148092737079585	4.93908804519256e-06	2.72278887271931	0.00150179479949915	26.2186619951032
rs2833282	G	A	G	A	0.0711137152868577	0.0498352	NA	0.122129	FALSE	FALSE	FALSE	GCST90044692	0.0550003	0.364889	451265	Sepsis	TRUE	reported	textfile	0.0156966135594529	4.31105575410491e-06	17680	family.Rikenellaceae.id.967	GCST90016950	2	1	TRUE	0.00115973220511458	1.79906669917428e-06	2.08711844740812	0.00115973220511458	20.5255500634518
rs4264350	T	C	T	C	-0.0526392866736254	0.00464471	NA	0.409341	FALSE	FALSE	FALSE	GCST90044692	0.0364315	0.898551	454053	Sepsis	TRUE	reported	textfile	0.0108554886462889	1.34832218312865e-06	17668	family.Rikenellaceae.id.967	GCST90016950	2	1	TRUE	0.00132834483079259	3.56179432142562e-08	1.44292272318715	0.00132924593741582	23.5137142395143
rs62532512	C	A	C	A	-0.0504256662570447	-0.0566273	NA	0.462735	FALSE	FALSE	FALSE	GCST90044692	0.0366876	0.122709	436642	Sepsis	TRUE	reported	textfile	0.0107399237787437	2.76425721720645e-06	17672	family.Rikenellaceae.id.967	GCST90016950	2	1	TRUE	0.00124545067632148	5.220553967128e-06	1.42772331147475	0.00124601384500401	22.0445324338401
rs67281112	G	C	G	C	0.0635813519090281	0.0443473	NA	0.218219	FALSE	TRUE	FALSE	GCST90044692	0.0433099	0.305858	456348	Sepsis	TRUE	reported	textfile	0.0137451232801783	3.63475259001437e-06	17199	family.Rikenellaceae.id.967	GCST90016950	2	1	TRUE	0.00120893723826286	2.29754887972085e-06	1.80260361482151	0.00124270918556121	21.3974606850372
rs67705352	T	G	T	G	-0.0549687931588528	0.0236058	NA	0.371487	FALSE	FALSE	FALSE	GCST90044692	0.0375076	0.529113	444088	Sepsis	TRUE	reported	textfile	0.0110533795615605	6.57555832790559e-07	17676	family.Rikenellaceae.id.967	GCST90016950	2	1	TRUE	0.0013970178857439	8.67969110592454e-07	1.46955917963908	0.00139733361863644	24.7310318780472
rs6837275	A	G	A	G	0.0570354884419201	-0.0614245	NA	0.278793	FALSE	FALSE	FALSE	GCST90044692	0.0405183	0.129527	440526	Sepsis	TRUE	reported	textfile	0.0118869936060502	1.44699913334897e-06	17199	family.Rikenellaceae.id.967	GCST90016950	2	1	TRUE	0.00130061250707841	5.03598459989677e-06	1.55891927681192	0.00133694199665159	23.0221708234453
rs74474130	T	G	T	G	0.137747170972312	-0.063857	NA	0.0609349	FALSE	FALSE	FALSE	GCST90044692	0.0746746	0.392476	456348	Sepsis	TRUE	reported	textfile	0.029568753191624	3.61377940164389e-06	11055	family.Rikenellaceae.id.967	GCST90016950	2	1	TRUE	0.00122612118936541	1.60241967634671e-06	3.10894032307968	0.00195959942602383	21.7019796426928
rs77885767	C	T	C	T	-0.156209293105529	-0.0466623	NA	0.048211	FALSE	FALSE	FALSE	GCST90044692	0.083396	0.575802	456203	Sepsis	TRUE	reported	textfile	0.0336481807573774	2.84694421234542e-06	8478	family.Rikenellaceae.id.967	GCST90016950	2	1	TRUE	0.00121766628086809	6.86036615253483e-07	3.09819175954096	0.00253627720806321	21.5521478368873
rs9578457	G	A	G	A	-0.141478496200212	-0.0547693	NA	0.0536382	FALSE	FALSE	FALSE	GCST90044692	0.0793619	0.490119	455832	Sepsis	TRUE	reported	textfile	0.0315847930109693	3.99448538129555e-06	9400	family.Rikenellaceae.id.967	GCST90016950	2	1	TRUE	0.00113370230646711	1.04365165412649e-06	3.0622592975988	0.00213040977865004	20.0643363581325
rs9603208	G	T	G	T	0.0821173072257795	-0.0342778	NA	0.105489	FALSE	FALSE	FALSE	GCST90044692	0.0581237	0.555366	455786	Sepsis	TRUE	reported	textfile	0.0159595643105462	1.91801404805986e-07	17680	family.Rikenellaceae.id.967	GCST90016950	2	1	TRUE	0.00149535496492829	7.62122523382502e-07	2.12208199934166	0.00149535496492829	26.4744738058517
rs1612733	T	C	T	C	0.108708366889282	-0.0315915	NA	0.0526058	FALSE	FALSE	FALSE	GCST90044692	0.0811239	0.696963	446377	Sepsis	TRUE	reported	textfile	0.0238005986085142	4.22435612319897e-06	15016	family.Ruminococcaceae.id.2050	GCST90016951	2	1	TRUE	0.00113676332686175	3.32313863673033e-07	2.91652034242179	0.00138755671788676	20.8617233867839
rs17376049	T	C	T	C	0.0848533609968184	0.00172808	NA	0.111652	FALSE	FALSE	FALSE	GCST90044692	0.0567011	0.975687	455380	Sepsis	TRUE	reported	textfile	0.0172113786775621	7.29619309609668e-07	18333	family.Ruminococcaceae.id.2050	GCST90016951	2	1	TRUE	0.00132417431156133	2.0354032807568e-09	2.33041050371518	0.00132417431156133	24.3056241884075
rs2113833	T	C	T	C	0.169146232531439	0.156701	NA	0.041586	FALSE	FALSE	FALSE	GCST90044692	0.0896556	0.0804965	453722	Sepsis	TRUE	reported	textfile	0.0355009354657934	1.14465567231138e-06	4140	family.Ruminococcaceae.id.2050	GCST90016951	2	1	TRUE	0.0012368624685106	6.69408985951035e-06	2.28423071830282	0.00545605269606827	22.7010039300264
rs55793120	T	C	T	C	0.138220105340871	0.0138764	NA	0.0517524	FALSE	FALSE	FALSE	GCST90044692	0.0821888	0.865926	445448	Sepsis	TRUE	reported	textfile	0.0266152098510359	1.44337835582352e-07	12405	family.Ruminococcaceae.id.2050	GCST90016951	2	1	TRUE	0.00146912243659055	6.24646147985887e-08	2.96434180723463	0.00216976433114059	26.9701057726493
rs56199908	T	C	T	C	-0.199326846331088	0.000226492	NA	0.0545438	FALSE	FALSE	FALSE	GCST90044692	0.0795174	0.997727	445413	Sepsis	TRUE	reported	textfile	0.0410444343615596	1.66414234378211e-06	5618	family.Ruminococcaceae.id.2050	GCST90016951	2	1	TRUE	0.00128492709833212	1.77781735953933e-11	3.07641657390464	0.00418192219198261	23.5843027492238
rs10028567	C	T	C	T	-0.0934026665503679	0.126369	NA	0.0912113	FALSE	FALSE	FALSE	GCST90044692	0.0621026	0.0418661	454105	Sepsis	TRUE	reported	textfile	0.0190343462459585	3.72496998839625e-06	16549	family.Streptococcaceae.id.1850	GCST90016952	2	1	TRUE	0.0014465407165026	9.07325973352233e-06	2.44863381729396	0.00145308769827867	24.0792313783171
rs11110281	T	C	T	C	-0.13055405909808	-0.0432658	NA	0.0626305	FALSE	FALSE	FALSE	GCST90044692	0.0740301	0.558927	456327	Sepsis	TRUE	reported	textfile	0.0225942975369799	1.40136963379066e-08	15316	family.Streptococcaceae.id.1850	GCST90016952	2	1	TRUE	0.00200460279506249	7.48476607164946e-07	2.7962211891586	0.00217544753765079	33.3874362074702
rs2370083	G	T	G	T	-0.0842750757248184	0.0130546	NA	0.101716	FALSE	FALSE	FALSE	GCST90044692	0.059441	0.826165	450077	Sepsis	TRUE	reported	textfile	0.0184509344654959	4.25665583976352e-06	16516	family.Streptococcaceae.id.1850	GCST90016952	2	1	TRUE	0.00125352659101278	1.05696505818465e-07	2.37121428922985	0.00126171419303906	20.862270406518
rs2952251	A	G	A	G	-0.0639297545298712	-0.0436125	NA	0.258916	FALSE	FALSE	FALSE	GCST90044692	0.040963	0.28702	451139	Sepsis	TRUE	reported	textfile	0.0126524641105055	3.72236661903724e-07	16612	family.Streptococcaceae.id.1850	GCST90016952	2	1	TRUE	0.00153357857195046	2.48395158678107e-06	1.63074507391544	0.00153468481518625	25.5302957374391
rs35344081	G	A	G	A	0.0609349198698246	-0.0044413	NA	0.233948	FALSE	FALSE	FALSE	GCST90044692	0.0423761	0.916529	454340	Sepsis	TRUE	reported	textfile	0.0129703348507272	2.6384500665077e-06	16624	family.Streptococcaceae.id.1850	GCST90016952	2	1	TRUE	0.00132608249365006	2.40704379096855e-08	1.67231834289742	0.00132608249365006	22.0714117221462
rs395407	G	C	G	C	-0.0826854669201341	0.00872802	NA	0.148277	FALSE	TRUE	FALSE	GCST90044692	0.0502904	0.862217	456348	Sepsis	TRUE	reported	textfile	0.0172536024289578	1.3256031267635e-06	16088	family.Streptococcaceae.id.1850	GCST90016952	2	1	TRUE	0.00137979911648021	6.60035065530345e-08	2.18842070602089	0.00142570971644176	22.9667103607983
rs4968759	A	G	A	G	-0.0544034645910682	0.054461	NA	0.42938	FALSE	FALSE	FALSE	GCST90044692	0.0361253	0.131667	454412	Sepsis	TRUE	reported	textfile	0.011127118420903	8.91880598953212e-07	16624	family.Streptococcaceae.id.1850	GCST90016952	2	1	TRUE	0.00143608546091379	4.98025852107399e-06	1.43466490672942	0.00143608546091379	23.9049420710612
rs72739637	A	G	A	G	0.0927982863550646	-0.00517024	NA	0.111034	FALSE	FALSE	FALSE	GCST90044692	0.0571582	0.927926	451878	Sepsis	TRUE	reported	textfile	0.0192020950136089	1.82163330829818e-06	15111	family.Streptococcaceae.id.1850	GCST90016952	2	1	TRUE	0.00140310321094654	1.7929577805145e-08	2.36045223716731	0.00154339169459248	23.3551512600785
rs76717940	T	A	T	A	0.15060574177101	0.0497224	NA	0.0612446	FALSE	TRUE	FALSE	GCST90044692	0.0749299	0.506955	450938	Sepsis	TRUE	reported	textfile	0.0334079453457537	3.08935462781134e-06	7720	family.Streptococcaceae.id.1850	GCST90016952	2	1	TRUE	0.00122115160455619	9.64937518229243e-07	2.93534002636423	0.00262625373962178	20.3227991897726
rs9903102	C	A	C	A	-0.0693015125582492	0.00452314	NA	0.140828	FALSE	FALSE	FALSE	GCST90044692	0.051361	0.929824	456015	Sepsis	TRUE	reported	textfile	0.0154096264884622	4.9180618327304e-06	16623	family.Streptococcaceae.id.1850	GCST90016952	2	1	TRUE	0.00121531763057467	1.69949097695825e-08	1.98676643591209	0.00121539066111103	20.2255901717367
rs11150282	T	C	T	C	0.0982349976013212	0.0206127	NA	0.314716	FALSE	FALSE	FALSE	GCST90044692	0.0388414	0.595635	447489	Sepsis	TRUE	reported	textfile	0.0197126547381465	7.36052804409606e-07	5864	family.unknownfamily.id.1000001214	GCST90016953	2	1	TRUE	0.00420851489068139	6.17142560987696e-07	1.50953120869493	0.0042185235321693	24.8337466903818
rs1221147	T	A	T	A	0.126305018222927	-0.0694341	NA	0.126229	FALSE	TRUE	FALSE	GCST90044692	0.0541127	0.199443	452465	Sepsis	TRUE	reported	textfile	0.0279161315891641	4.85959948815835e-06	5759	family.unknownfamily.id.1000001214	GCST90016953	2	1	TRUE	0.00347167130679416	3.60787430039974e-06	2.1185015011374	0.00354317818472605	20.4706078205257
rs16851659	G	C	G	C	-0.0895168155184112	0.0323072	NA	0.436866	FALSE	TRUE	TRUE	GCST90044692	0.0361338	0.371268	454592	Sepsis	TRUE	reported	textfile	0.0186555200834825	1.27024105332981e-06	5875	family.unknownfamily.id.1000001214	GCST90016953	2	1	FALSE	0.00390314162340339	1.75176707205255e-06	1.42991853747448	0.00390512760979397	23.0247289570783
rs4129395	G	A	G	A	0.0904263648602228	-0.0581416	NA	0.43977	FALSE	FALSE	FALSE	GCST90044692	0.0360223	0.106518	455700	Sepsis	TRUE	reported	textfile	0.0185253196661907	1.21742288153054e-06	5878	family.unknownfamily.id.1000001214	GCST90016953	2	1	TRUE	0.00403849444218851	5.70866230217043e-06	1.4203013557769	0.00403849444218851	23.826416191667
rs73074665	A	T	A	T	0.164631220636094	0.0408714	NA	0.0721209	FALSE	TRUE	FALSE	GCST90044692	0.0691973	0.554755	454480	Sepsis	TRUE	reported	textfile	0.0356036647363588	3.62380126996219e-06	5749	family.unknownfamily.id.1000001214	GCST90016953	2	1	TRUE	0.00362556569752205	7.64480038583204e-07	2.69954677665471	0.00370664528417369	21.3813435042154
rs79790072	T	C	T	C	0.226102517110229	0.0688646	NA	0.0527274	FALSE	FALSE	FALSE	GCST90044692	0.0804388	0.391936	450212	Sepsis	TRUE	reported	textfile	0.0488016587739803	3.53810079568023e-06	4104	family.unknownfamily.id.1000001214	GCST90016953	2	1	TRUE	0.00363978905949038	1.60607546088382e-06	3.12635477735231	0.00520570145617455	21.4655305166963
rs9864379	T	C	T	C	-0.160521381473713	-0.0810966	NA	0.107547	FALSE	FALSE	FALSE	GCST90044692	0.0577948	0.160562	455043	Sepsis	TRUE	reported	textfile	0.0292752166095037	4.65873176834345e-08	5768	family.unknownfamily.id.1000001214	GCST90016953	2	1	TRUE	0.00509058037269887	4.31451160036377e-06	2.22337512756	0.00518719140311421	30.0653000965494
rs17235252	T	C	T	C	-0.122002109571119	0.000758865	NA	0.0927506	FALSE	FALSE	FALSE	GCST90044692	0.061942	0.990225	451210	Sepsis	TRUE	reported	textfile	0.0255462899027454	2.15878685351368e-06	9531	family.unknownfamily.id.1000005471	GCST90016954	2	1	TRUE	0.00219730177048131	3.28900360800184e-10	2.49400357153217	0.00238777523351028	22.8075695498271
rs739151	C	G	C	G	0.0652658522774629	-0.0547324	NA	0.461414	FALSE	TRUE	TRUE	GCST90044692	0.0364818	0.133546	440222	Sepsis	TRUE	reported	textfile	0.0139772735256071	3.09287103473881e-06	10337	family.unknownfamily.id.1000005471	GCST90016954	2	1	FALSE	0.0021007762920876	4.93219317652935e-06	1.42108390995818	0.00210523877689072	21.8035444263657
rs74603314	T	C	T	C	0.23076709356536	-0.122502	NA	0.0390337	FALSE	FALSE	FALSE	GCST90044692	0.0948072	0.196316	440747	Sepsis	TRUE	reported	textfile	0.0489700989250211	2.27640576063239e-06	4033	family.unknownfamily.id.1000005471	GCST90016954	2	1	TRUE	0.00213954602456232	3.65854061194129e-06	3.10989046179015	0.00547882004894228	22.2067906269962
rs7706512	G	A	G	A	0.0657351136028978	-0.0351726	NA	0.510129	FALSE	FALSE	FALSE	GCST90044692	0.0360816	0.329657	447021	Sepsis	TRUE	reported	textfile	0.0138979285555711	2.27207360566468e-06	10359	family.unknownfamily.id.1000005471	GCST90016954	2	1	TRUE	0.00215537891663408	2.08229481821105e-06	1.41451967093721	0.00215537891663408	22.3714784525698
rs11251024	G	A	G	A	0.104201088285314	-0.0836878	NA	0.340059	FALSE	FALSE	FALSE	GCST90044692	0.0378714	0.0271199	453531	Sepsis	TRUE	reported	textfile	0.0206737045829382	6.62800722514745e-07	5107	family.unknownfamily.id.1000006161	GCST90016955	2	1	TRUE	0.00495172255458125	1.07004658889348e-05	1.47741068307344	0.00495172255458125	25.4043388789484
rs11606187	A	G	A	G	-0.154539113814016	0.057082	NA	0.095283	FALSE	FALSE	FALSE	GCST90044692	0.0612012	0.350978	451492	Sepsis	TRUE	reported	textfile	0.0326287810927152	3.3058565939964e-06	5102	family.unknownfamily.id.1000006161	GCST90016955	2	1	TRUE	0.00437497115368039	1.90626560149024e-06	2.3306178983807	0.00437924155769823	22.4323687055338
rs13219468	G	C	G	C	0.11534371393901	0.0506969	NA	0.229355	FALSE	TRUE	FALSE	GCST90044692	0.0426295	0.234343	452872	Sepsis	TRUE	reported	textfile	0.023695801771287	1.40637150742214e-06	5104	family.unknownfamily.id.1000006161	GCST90016955	2	1	TRUE	0.00461996012656764	3.09917953956513e-06	1.69288220918214	0.00462266412711798	23.6943634605399
rs13385922	T	C	T	C	0.0929494218602979	0.0474832	NA	0.392431	FALSE	FALSE	FALSE	GCST90044692	0.0370057	0.199446	446103	Sepsis	TRUE	reported	textfile	0.0201348231313137	3.96828615300046e-06	5106	family.unknownfamily.id.1000006161	GCST90016955	2	1	TRUE	0.0041571225044453	3.60783690075533e-06	1.43875956626343	0.00415793360112733	21.3107015823266
rs2172426	C	T	C	T	-0.102119828987488	-0.0332534	NA	0.43944	FALSE	FALSE	FALSE	GCST90044692	0.036551	0.362938	445113	Sepsis	TRUE	reported	textfile	0.0198946576741882	3.17425185668745e-07	5099	family.unknownfamily.id.1000006161	GCST90016955	2	1	TRUE	0.00513470798287214	1.81375469781511e-06	1.42062344161253	0.00514272572128776	26.3479734019216
rs267959	A	G	A	G	0.0988611857466827	0.00526594	NA	0.31237	FALSE	FALSE	FALSE	GCST90044692	0.038568	0.891397	456348	Sepsis	TRUE	reported	textfile	0.0209675560934012	2.6199309574231e-06	5107	family.unknownfamily.id.1000006161	GCST90016955	2	1	TRUE	0.00433583884321745	4.08510581186557e-08	1.49841027504563	0.00433583884321745	22.2308466631046
rs4383094	T	C	T	C	0.149188096743954	-0.0212807	NA	0.113681	FALSE	FALSE	FALSE	GCST90044692	0.056323	0.705555	456348	Sepsis	TRUE	reported	textfile	0.0320662276761218	4.28134453095868e-06	5091	family.unknownfamily.id.1000006161	GCST90016955	2	1	TRUE	0.00422220479575508	3.12828186153842e-07	2.28796523050629	0.00423542333604522	21.6457482644596
rs55921101	A	T	A	T	-0.109245445582591	0.0309261	NA	0.210362	FALSE	TRUE	FALSE	GCST90044692	0.0439662	0.481803	452576	Sepsis	TRUE	reported	textfile	0.023620071974288	4.32138943055495e-06	5105	family.unknownfamily.id.1000006161	GCST90016955	2	1	TRUE	0.00417284703475973	1.08422078924237e-06	1.68763720015889	0.00417447565619277	21.391648188159
rs60583455	T	C	T	C	0.108933640940376	-0.0480951	NA	0.372248	FALSE	FALSE	FALSE	GCST90044692	0.0376098	0.200971	440102	Sepsis	TRUE	reported	textfile	0.0211769661948862	2.59577836217247e-07	4773	family.unknownfamily.id.1000006161	GCST90016955	2	1	TRUE	0.00515650650316871	3.58347031980415e-06	1.46305098387854	0.0055155033525931	26.4604089696045
rs72671304	T	C	T	C	0.172321791531134	-0.0981036	NA	0.0765618	FALSE	FALSE	FALSE	GCST90044692	0.067435	0.145728	455116	Sepsis	TRUE	reported	textfile	0.0370028075101359	3.79577733817349e-06	4887	family.unknownfamily.id.1000006161	GCST90016955	2	1	TRUE	0.0042303295112203	4.63770268157395e-06	2.58675826873529	0.00442000380323917	21.6875777549834
rs7911787	G	T	G	T	-0.223070507995134	0.0042081	NA	0.0525847	FALSE	FALSE	FALSE	GCST90044692	0.079766	0.957927	455437	Sepsis	TRUE	reported	textfile	0.0470232328672672	3.38823807148128e-06	3879	family.unknownfamily.id.1000006161	GCST90016955	2	1	TRUE	0.0043888762840577	6.09876956369834e-09	2.928683048951	0.00577098541988943	22.5039806169412
rs111810795	C	T	C	T	-0.0867108396418121	0.0120515	NA	0.105275	FALSE	FALSE	FALSE	GCST90044692	0.0588764	0.837813	446116	Sepsis	TRUE	reported	textfile	0.0180573469527114	1.72927421984291e-06	15605	family.Veillonellaceae.id.2172	GCST90016956	2	1	TRUE	0.00144144724915223	9.1813264161837e-08	2.25572331876854	0.00147567065329339	23.0589165698156
rs12186441	G	A	G	A	0.208095725293107	0.00594794	NA	0.0503332	FALSE	FALSE	FALSE	GCST90044692	0.0821719	0.942296	452495	Sepsis	TRUE	reported	textfile	0.04539986224104	4.52857180948011e-06	5236	family.Veillonellaceae.id.2172	GCST90016956	2	1	TRUE	0.00131350806446571	1.14813312425854e-08	3.28514356847952	0.00399800871351868	21.0095740667429
rs12668619	A	G	A	G	0.0553009749605488	0.0556797	NA	0.363154	FALSE	FALSE	FALSE	GCST90044692	0.037349	0.136015	452928	Sepsis	TRUE	reported	textfile	0.0117653731122403	2.57363927474923e-06	15971	family.Veillonellaceae.id.2172	GCST90016956	2	1	TRUE	0.00138114809118777	4.87011765711314e-06	1.48686575567332	0.00138157994037203	22.0929732765029
rs12741784	C	T	C	T	-0.0621452337598689	-0.0169808	NA	0.368421	FALSE	FALSE	FALSE	GCST90044692	0.0370699	0.646899	456348	Sepsis	TRUE	reported	textfile	0.011926611830465	1.28493752916447e-07	15867	family.Veillonellaceae.id.2172	GCST90016956	2	1	TRUE	0.00169679847924359	4.59810640370195e-07	1.50232707983183	0.00170843636497728	27.1507282217942
rs1442060	G	A	G	A	-0.0514024324748101	0.0233372	NA	0.486969	FALSE	FALSE	FALSE	GCST90044692	0.0367308	0.525194	433661	Sepsis	TRUE	reported	textfile	0.0112124520131324	4.50675052387663e-06	15976	family.Veillonellaceae.id.2172	GCST90016956	2	1	TRUE	0.00131395789201747	8.84590129495845e-07	1.41721135488862	0.00131395789201747	21.0167785291001
rs2175069	A	G	A	G	-0.052675165254569	-0.0526251	NA	0.385168	FALSE	FALSE	FALSE	GCST90044692	0.0370844	0.155881	446930	Sepsis	TRUE	reported	textfile	0.0114886301156591	4.63557734356404e-06	15976	family.Veillonellaceae.id.2172	GCST90016956	2	1	TRUE	0.00131428779708516	4.41272832065833e-06	1.45211921825463	0.00131428779708516	21.0220623106027
rs4461038	A	G	A	G	-0.055496494470622	-0.0113218	NA	0.361771	FALSE	FALSE	FALSE	GCST90044692	0.0373304	0.761673	452093	Sepsis	TRUE	reported	textfile	0.0119467363626548	3.73473699389539e-06	15973	family.Veillonellaceae.id.2172	GCST90016956	2	1	TRUE	0.00134906406935902	2.01563241939899e-07	1.50988032430986	0.00134931713624665	21.5790609797594
rs4797169	T	C	T	C	0.058779887789916	-0.0432287	NA	0.244466	FALSE	FALSE	FALSE	GCST90044692	0.042384	0.307762	437966	Sepsis	TRUE	reported	textfile	0.0128296693592295	4.49345607624119e-06	15974	family.Veillonellaceae.id.2172	GCST90016956	2	1	TRUE	0.00131232857615457	2.27952957221983e-06	1.62151997923612	0.00131249268912157	20.9906833490851
rs79535861	A	C	A	C	0.100666153292424	-0.00545543	NA	0.0912007	FALSE	FALSE	FALSE	GCST90044692	0.0620765	0.92997	455693	Sepsis	TRUE	reported	textfile	0.0207015525113088	1.57686914844226e-06	15061	family.Veillonellaceae.id.2172	GCST90016956	2	1	TRUE	0.00147810411587609	1.69242438682403e-08	2.54056213396489	0.00156777440643967	23.6461866728505
rs11184341	G	C	G	C	0.0655300751917741	-0.00925968	NA	0.278595	FALSE	TRUE	FALSE	GCST90044692	0.0412286	0.822295	427087	Sepsis	TRUE	reported	textfile	0.0142230476539083	4.13844049650198e-06	11864	family.Verrucomicrobiaceae.id.4036	GCST90016957	2	1	TRUE	0.0017863296045416	1.10535170434157e-07	1.54920266049451	0.0017863296045416	21.2273608321533
rs111862613	T	C	T	C	0.0907064965869101	-0.0582279	NA	0.164623	FALSE	FALSE	FALSE	GCST90044692	0.0492418	0.237012	438913	Sepsis	TRUE	reported	textfile	0.0196746301357261	3.73127110670554e-06	11621	family.Verrucomicrobiaceae.id.4036	GCST90016957	2	1	TRUE	0.00178866171672892	3.06407108362089e-06	2.12093972941971	0.00182600151663479	21.2551235095443
rs117107102	A	G	A	G	0.204682880450429	-0.0764878	NA	0.0405564	FALSE	FALSE	FALSE	GCST90044692	0.0912154	0.401727	453664	Sepsis	TRUE	reported	textfile	0.0431572505321698	2.91821336410306e-06	4975	family.Verrucomicrobiaceae.id.4036	GCST90016957	2	1	TRUE	0.00189266969330344	1.54082418983345e-06	3.04403969432807	0.00450274249684588	22.4934205172771
rs11729256	T	C	T	C	0.0749798022294282	0.0333965	NA	0.258099	FALSE	FALSE	FALSE	GCST90044692	0.0409647	0.414929	453889	Sepsis	TRUE	reported	textfile	0.0150176770445129	6.73089691177283e-07	11861	family.Verrucomicrobiaceae.id.4036	GCST90016957	2	1	TRUE	0.00209707246060263	1.45642280620489e-06	1.63554844900707	0.00209760184932956	24.9277488232305
rs12908520	G	A	G	A	0.061910393948464	0.0249531	NA	0.431741	FALSE	FALSE	FALSE	GCST90044692	0.0362409	0.491117	452565	Sepsis	TRUE	reported	textfile	0.0130946089802172	2.15138475494442e-06	11863	family.Verrucomicrobiaceae.id.4036	GCST90016957	2	1	TRUE	0.00188090348575621	1.03885842473142e-06	1.42623076277375	0.00188106176628822	22.3533215885343
rs2602429	C	T	C	T	0.0745515638137895	0.0187526	NA	0.214669	FALSE	FALSE	FALSE	GCST90044692	0.0442082	0.671428	441562	Sepsis	TRUE	reported	textfile	0.015619484092786	2.69939068156728e-06	11690	family.Verrucomicrobiaceae.id.4036	GCST90016957	2	1	TRUE	0.00191685361259058	3.94296476363093e-07	1.68878335853562	0.00194533442164962	22.7813861348618
rs4242783	G	A	G	A	0.0687992076094732	0.0981213	NA	0.259202	FALSE	FALSE	FALSE	GCST90044692	0.0409653	0.01661	451688	Sepsis	TRUE	reported	textfile	0.014769359950755	2.75444222118715e-06	11690	family.Verrucomicrobiaceae.id.4036	GCST90016957	2	1	TRUE	0.00182596257739311	1.25717171019467e-05	1.5968676784003	0.00185309542541176	21.6991900019403
rs4936098	A	G	A	G	0.0648690999836486	0.0335254	NA	0.373968	FALSE	FALSE	FALSE	GCST90044692	0.037505	0.371381	441613	Sepsis	TRUE	reported	textfile	0.0135928078815882	1.12929103862552e-06	11858	family.Verrucomicrobiaceae.id.4036	GCST90016957	2	1	TRUE	0.00191631290901817	1.7509534015023e-06	1.48018126077929	0.00191728084363304	22.7749476529631
rs74542928	T	C	T	C	0.112123955601894	0.0764766	NA	0.0990027	FALSE	FALSE	FALSE	GCST90044692	0.0599634	0.202172	456316	Sepsis	TRUE	reported	textfile	0.0236421776623845	1.64613252717649e-06	11216	family.Verrucomicrobiaceae.id.4036	GCST90016957	2	1	TRUE	0.00189252339765352	3.56441980122524e-06	2.50383944468793	0.0020016637945639	22.491678570914
rs9349825	A	G	A	G	-0.0704354054632216	0.0362672	NA	0.262793	FALSE	FALSE	FALSE	GCST90044692	0.0410332	0.376777	448270	Sepsis	TRUE	reported	textfile	0.0147127959281481	2.51287276953188e-06	11858	family.Verrucomicrobiaceae.id.4036	GCST90016957	2	1	TRUE	0.00192839233765188	1.71183652636692e-06	1.60214173673513	0.00192936636182311	22.9187863211566
rs11671100	A	C	A	C	-0.160034432207544	-0.0664479	NA	0.179999	FALSE	FALSE	FALSE	GCST90044692	0.0464677	0.152723	456348	Sepsis	TRUE	reported	textfile	0.0349472360870359	4.08042016919725e-06	3331	family.Victivallaceae.id.2255	GCST90016958	2	1	TRUE	0.00532781829204947	4.48088679932452e-06	2.01697330473653	0.00625979720366914	20.9701336751549
rs11764871	G	T	G	T	0.127099019958696	0.00470288	NA	0.292529	FALSE	FALSE	FALSE	GCST90044692	0.0395082	0.905247	449465	Sepsis	TRUE	reported	textfile	0.0256559828733204	7.49289166861556e-07	3909	family.Victivallaceae.id.2255	GCST90016958	2	1	TRUE	0.00622961736784083	3.10498170611701e-08	1.60406326190072	0.00624229354960183	24.541838256941
rs2546105	A	T	A	T	0.126643494725124	-0.00847263	NA	0.283525	FALSE	TRUE	FALSE	GCST90044692	0.0398984	0.83183	451832	Sepsis	TRUE	reported	textfile	0.025711059028846	1.02501061980979e-06	3917	family.Victivallaceae.id.2255	GCST90016958	2	1	TRUE	0.00615901100169266	9.88169013109365e-08	1.60915082119709	0.00615901100169266	24.2619577362469
rs2944282	T	C	T	C	-0.124196623325255	0.0247646	NA	0.300219	FALSE	FALSE	FALSE	GCST90044692	0.0393063	0.528667	450248	Sepsis	TRUE	reported	textfile	0.025702577448202	1.56601264413451e-06	3555	family.Victivallaceae.id.2255	GCST90016958	2	1	TRUE	0.00592859846348554	8.69848622876455e-07	1.53248587040609	0.00652869445811263	23.3488891730212
rs4396289	C	T	C	T	-0.152917575095274	0.0358653	NA	0.169051	FALSE	FALSE	FALSE	GCST90044692	0.0477319	0.452418	453799	Sepsis	TRUE	reported	textfile	0.0288525324220802	1.53782353976253e-07	3913	family.Victivallaceae.id.2255	GCST90016958	2	1	TRUE	0.00712377631155824	1.23719086922415e-06	1.80484064063984	0.00713101024312532	28.0896889202798
rs61702987	T	C	T	C	0.145501293186444	-0.0454472	NA	0.186817	FALSE	FALSE	FALSE	GCST90044692	0.046146	0.324694	448049	Sepsis	TRUE	reported	textfile	0.0300007330024392	3.07921100447026e-06	3906	family.Victivallaceae.id.2255	GCST90016958	2	1	TRUE	0.00597223274754303	2.12545036912317e-06	1.87498581022639	0.00598895946838435	23.5217686838448
rs62570196	C	T	C	T	-0.246101492410071	-0.00451215	NA	0.0773268	FALSE	FALSE	FALSE	GCST90044692	0.0675569	0.946749	449120	Sepsis	TRUE	reported	textfile	0.0483077156271041	2.69852153903567e-07	3091	family.Victivallaceae.id.2255	GCST90016958	2	1	TRUE	0.00658558235152697	9.77537393753659e-09	2.6857525924285	0.00833189768765856	25.9534736442203
rs6545794	A	G	A	G	-0.197785619878533	0.00991411	NA	0.0693335	FALSE	FALSE	FALSE	GCST90044692	0.0706023	0.888327	456100	Sepsis	TRUE	reported	textfile	0.041049540870068	5.97004607770826e-07	3916	family.Victivallaceae.id.2255	GCST90016958	2	1	TRUE	0.00589485831591596	4.32091279125796e-08	2.56879617309344	0.00589635553107577	23.2152207438688
rs7077363	G	A	G	A	0.148942159891761	-0.0149618	NA	0.16143	FALSE	FALSE	FALSE	GCST90044692	0.0485682	0.758038	455240	Sepsis	TRUE	reported	textfile	0.0318366217930646	2.83375935855348e-06	3912	family.Victivallaceae.id.2255	GCST90016958	2	1	TRUE	0.00555940631858192	2.07954984810726e-07	1.99125280813497	0.00556647596054733	21.8867530906737
rs12522517	A	T	A	T	-0.104884370540792	0.083297	NA	0.129568	FALSE	TRUE	FALSE	GCST90044692	0.0532725	0.117911	456348	Sepsis	TRUE	reported	textfile	0.0234694751994377	4.41253832247222e-06	8187	genus.Adlercreutzia.id.812	GCST90016960	2	1	TRUE	0.00241759562780901	5.35742363783239e-06	2.1235660505065	0.00243409603272061	19.9716890368695
rs13231526	C	A	C	A	0.143237050617466	0.0552846	NA	0.0748926	FALSE	FALSE	FALSE	GCST90044692	0.0678278	0.41503	454431	Sepsis	TRUE	reported	textfile	0.0311654425580231	4.81354815503255e-06	8051	genus.Adlercreutzia.id.812	GCST90016960	2	1	TRUE	0.00255665698779231	1.45578755066724e-06	2.79639303460748	0.00261748358441033	21.1234155644052
rs2147798	C	G	C	G	0.0922959021130688	-0.0150555	NA	0.185368	FALSE	TRUE	FALSE	GCST90044692	0.0461108	0.744041	452606	Sepsis	TRUE	reported	textfile	0.0192121235815759	1.39877203855414e-06	8243	genus.Adlercreutzia.id.812	GCST90016960	2	1	TRUE	0.00279267014892107	2.33609609051056e-07	1.74428731102155	0.00279267014892107	23.0788463023988
rs2717140	C	T	C	T	-0.119225209487429	0.00557166	NA	0.104687	FALSE	FALSE	FALSE	GCST90044692	0.0585079	0.924133	454641	Sepsis	TRUE	reported	textfile	0.0251081141533815	2.04594132312283e-06	8243	genus.Adlercreutzia.id.812	GCST90016960	2	1	TRUE	0.00272860986773318	1.98721993619559e-08	2.27959000656353	0.00272860986773318	22.5479986114981
rs7680684	C	T	C	T	-0.0833810149338312	-0.0412778	NA	0.293114	FALSE	FALSE	FALSE	GCST90044692	0.039303	0.293604	455638	Sepsis	TRUE	reported	textfile	0.0168900878699876	9.7690399728659e-07	8243	genus.Adlercreutzia.id.812	GCST90016960	2	1	TRUE	0.00294854793487944	2.41705417321724e-06	1.53346743937829	0.00294854793487944	24.370842127568
rs80078995	A	T	A	T	-0.113239744695891	-0.0469242	NA	0.119148	FALSE	TRUE	FALSE	GCST90044692	0.0552923	0.396072	454892	Sepsis	TRUE	reported	textfile	0.0232586222780324	1.57358380525115e-06	8243	genus.Adlercreutzia.id.812	GCST90016960	2	1	TRUE	0.00286815398692405	1.57822714679434e-06	2.11167284757219	0.00286815398692405	23.7044450046891
rs9490822	C	T	C	T	-0.0734512021417798	-0.0128936	NA	0.457401	FALSE	FALSE	FALSE	GCST90044692	0.036203	0.721729	448234	Sepsis	TRUE	reported	textfile	0.0155788962653845	2.54420636097866e-06	8243	genus.Adlercreutzia.id.812	GCST90016960	2	1	TRUE	0.00269013852768109	2.77948859488452e-07	1.4144230834269	0.00269013852768109	22.2292313182298
rs11184341	G	C	G	C	0.0655854786845953	-0.00925968	NA	0.278595	FALSE	TRUE	FALSE	GCST90044692	0.0412286	0.822295	427087	Sepsis	TRUE	reported	textfile	0.0142236403272038	4.06353315924574e-06	11863	genus.Akkermansia.id.4037	GCST90016961	2	1	TRUE	0.0017893477679644	1.10535170434157e-07	1.54920192148806	0.0017893477679644	21.2614980899766
rs111862613	T	C	T	C	0.0911199279099132	-0.0582279	NA	0.164623	FALSE	FALSE	FALSE	GCST90044692	0.0492418	0.237012	438913	Sepsis	TRUE	reported	textfile	0.0196748154721001	3.3923575427861e-06	11620	genus.Akkermansia.id.4037	GCST90016961	2	1	TRUE	0.00180509242315056	3.06407108362089e-06	2.12086845138189	0.00184277783780348	21.4489185112782
rs117107102	A	G	A	G	0.204406165609251	-0.0764878	NA	0.0405564	FALSE	FALSE	FALSE	GCST90044692	0.0912154	0.401727	453664	Sepsis	TRUE	reported	textfile	0.0431628939124462	3.01138637202498e-06	4974	genus.Akkermansia.id.4037	GCST90016961	2	1	TRUE	0.00188723150894268	1.54082418983345e-06	3.04413175368644	0.0044903606455656	22.4267774486143
rs11729256	T	C	T	C	0.0750472529910655	0.0333965	NA	0.258099	FALSE	FALSE	FALSE	GCST90044692	0.0409647	0.414929	453889	Sepsis	TRUE	reported	textfile	0.0150183954238514	6.58392581071756e-07	11860	genus.Akkermansia.id.4037	GCST90016961	2	1	TRUE	0.00210081540013601	1.45642280620489e-06	1.63555773518727	0.00210134577647112	24.9702293032785
rs12908520	G	A	G	A	0.0617720233657728	0.0249531	NA	0.431741	FALSE	FALSE	FALSE	GCST90044692	0.0362409	0.491117	452565	Sepsis	TRUE	reported	textfile	0.0130953899052071	2.26481559953004e-06	11862	genus.Akkermansia.id.4037	GCST90016961	2	1	TRUE	0.00187245556928829	1.03885842473142e-06	1.42625570167436	0.00187261315353655	22.2508592526575
rs2602429	C	T	C	T	0.0745352408198936	0.0187526	NA	0.214669	FALSE	FALSE	FALSE	GCST90044692	0.0442082	0.671428	441562	Sepsis	TRUE	reported	textfile	0.0156201269093276	2.7156911339784e-06	11689	genus.Akkermansia.id.4037	GCST90016961	2	1	TRUE	0.00191601974784194	3.94296476363093e-07	1.68878062357183	0.00194449062722756	22.7695371119089
rs4242783	G	A	G	A	0.0685453812915544	0.0981213	NA	0.259202	FALSE	FALSE	FALSE	GCST90044692	0.0409653	0.01661	451688	Sepsis	TRUE	reported	textfile	0.0147700621473626	2.99798631135938e-06	11689	genus.Akkermansia.id.4037	GCST90016961	2	1	TRUE	0.00181251897018283	1.25717171019467e-05	1.5968752948174	0.00183945472586915	21.5373243142251
rs4936098	A	G	A	G	0.0649224919006123	0.0335254	NA	0.373968	FALSE	FALSE	FALSE	GCST90044692	0.037505	0.371381	441613	Sepsis	TRUE	reported	textfile	0.013593380200573	1.10359417154571e-06	11857	genus.Akkermansia.id.4037	GCST90016961	2	1	TRUE	0.00191946286514056	1.7509534015023e-06	1.48018116642298	0.00192043246952673	22.8105330144876
rs74542928	T	C	T	C	0.112622737273028	0.0764766	NA	0.0990027	FALSE	FALSE	FALSE	GCST90044692	0.0599634	0.202172	456316	Sepsis	TRUE	reported	textfile	0.0236434376110673	1.48020245168224e-06	11215	genus.Akkermansia.id.4037	GCST90016961	2	1	TRUE	0.00190932389905743	3.56441980122524e-06	2.50386125280485	0.00201944102645989	22.6898129688868
rs9349825	A	G	A	G	-0.0703406918138457	0.0362672	NA	0.262793	FALSE	FALSE	FALSE	GCST90044692	0.0410332	0.376777	448270	Sepsis	TRUE	reported	textfile	0.0147132912731865	2.59885963475292e-06	11857	genus.Akkermansia.id.4037	GCST90016961	2	1	TRUE	0.00192325219847933	1.71183652636692e-06	1.60212811804883	0.00192422371333264	22.8556515081741
rs1107244	G	A	G	A	0.0758557762214468	-0.10041	NA	0.0856143	FALSE	FALSE	FALSE	GCST90044692	0.0637237	0.115093	455876	Sepsis	TRUE	reported	textfile	0.0171182213487307	3.59058768049918e-06	17571	genus.Alistipes.id.968	GCST90016962	2	1	TRUE	0.00111642067095955	5.44070720058531e-06	2.26911693532411	0.00111642067095955	19.6363171584655
rs11769002	G	A	G	A	-0.0528792651309804	0.0417654	NA	0.39884	FALSE	FALSE	FALSE	GCST90044692	0.0366824	0.254883	453182	Sepsis	TRUE	reported	textfile	0.0109388513007522	1.44961661947067e-06	17571	genus.Alistipes.id.968	GCST90016962	2	1	TRUE	0.00132832111390119	2.84068006693071e-06	1.45000653011006	0.00132832111390119	23.3683142753783
rs67281112	G	C	G	C	0.0634574980297181	0.0443473	NA	0.218219	FALSE	TRUE	FALSE	GCST90044692	0.0433099	0.305858	456348	Sepsis	TRUE	reported	textfile	0.0137845894350757	3.9157768805174e-06	17090	genus.Alistipes.id.968	GCST90016962	2	1	TRUE	0.00120477967310722	2.29754887972085e-06	1.80204182574147	0.00123865029729541	21.1923061364803
rs67705352	T	G	T	G	-0.0532403980270706	0.0236058	NA	0.371487	FALSE	FALSE	FALSE	GCST90044692	0.0375076	0.529113	444088	Sepsis	TRUE	reported	textfile	0.0110864005920226	1.65122829348938e-06	17567	genus.Alistipes.id.968	GCST90016962	2	1	TRUE	0.00131094568993519	8.67969110592454e-07	1.46939774096424	0.00131124383436343	23.0622381681983
rs7129639	C	A	C	A	-0.0524955381762561	0.024923	NA	0.374274	FALSE	FALSE	FALSE	GCST90044692	0.0370642	0.501312	453485	Sepsis	TRUE	reported	textfile	0.0109583766015038	1.78421757831582e-06	17571	genus.Alistipes.id.968	GCST90016962	2	1	TRUE	0.00130448292649619	9.9082440496437e-07	1.45259471901708	0.00130448292649619	22.9483963268104
rs8130320	A	G	A	G	-0.0490019718226355	0.0100912	NA	0.433899	FALSE	FALSE	FALSE	GCST90044692	0.0360415	0.779485	456125	Sepsis	TRUE	reported	textfile	0.0107170102068559	4.83612321501699e-06	17571	genus.Alistipes.id.968	GCST90016962	2	1	TRUE	0.00118854682068742	1.71785138597555e-07	1.42060024000223	0.00118854682068742	20.9064273604285
rs1901739	T	G	T	G	0.115768512751925	0.0250409	NA	0.464673	FALSE	FALSE	FALSE	GCST90044692	0.0362931	0.490217	445664	Sepsis	TRUE	reported	textfile	0.0248626179944525	3.58801065849101e-06	3212	genus.Allisonella.id.2174	GCST90016963	2	1	TRUE	0.00670901334657704	1.04317467655848e-06	1.40907667378475	0.00670901334657704	21.6813936015575
rs35778461	C	T	C	T	0.146678706864219	0.0513779	NA	0.193071	FALSE	FALSE	FALSE	GCST90044692	0.0452682	0.256389	455128	Sepsis	TRUE	reported	textfile	0.0297185567255093	1.2062952896503e-06	3212	genus.Allisonella.id.2174	GCST90016963	2	1	TRUE	0.00753165379101923	2.82273931537466e-06	1.68428461836994	0.00753165379101923	24.3600803607705
rs602075	A	G	A	G	0.16897427696283	-0.0377254	NA	0.260115	FALSE	FALSE	FALSE	GCST90044692	0.0410404	0.357978	448275	Sepsis	TRUE	reported	textfile	0.0296975656667402	3.56574877520196e-08	3212	genus.Allisonella.id.2174	GCST90016963	2	1	TRUE	0.00998473059793776	1.85160985786687e-06	1.68309496041533	0.00998473059793776	32.3742332163604
rs6742198	G	A	G	A	0.149151971084973	0.0815199	NA	0.205615	FALSE	FALSE	FALSE	GCST90044692	0.0441528	0.0648468	456348	Sepsis	TRUE	reported	textfile	0.0316484384200305	3.34514279063247e-06	3182	genus.Allisonella.id.2174	GCST90016963	2	1	TRUE	0.00687153588438961	7.46987413350055e-06	1.78526369715653	0.00693591206850018	22.210248709902
rs685403	G	C	G	C	-0.17520322515291	0.0682416	NA	0.0862957	FALSE	TRUE	FALSE	GCST90044692	0.0637724	0.284583	456089	Sepsis	TRUE	reported	textfile	0.0404474155259813	4.88394002736273e-06	3212	genus.Allisonella.id.2174	GCST90016963	2	1	TRUE	0.00581120865927499	2.50921306844095e-06	2.2923374258196	0.00581120865927499	18.7630155949723
rs10794359	T	C	T	C	-0.0953524306703405	-0.00907681	NA	0.461877	FALSE	FALSE	FALSE	GCST90044692	0.0374212	0.808348	420531	Sepsis	TRUE	reported	textfile	0.020059978674458	2.23495553740529e-06	4994	genus.Anaerofilum.id.2053	GCST90016965	2	1	TRUE	0.00445510640430721	1.28924888672034e-07	1.41760336682445	0.00450574680312602	22.594493106287
rs17096874	C	T	C	T	-0.126336895200331	0.0477022	NA	0.164589	FALSE	FALSE	FALSE	GCST90044692	0.0484198	0.324536	454522	Sepsis	TRUE	reported	textfile	0.0268918901756397	2.8603020270469e-06	5051	genus.Anaerofilum.id.2053	GCST90016965	2	1	TRUE	0.00435229243974791	2.12684413296115e-06	1.91121705928748	0.00435229243974791	22.0707830304098
rs17105491	G	C	G	C	-0.193107440072501	-0.10929	NA	0.0618452	FALSE	TRUE	FALSE	GCST90044692	0.0746752	0.143321	454538	Sepsis	TRUE	reported	textfile	0.0411186602953347	1.56818918513841e-06	4856	genus.Anaerofilum.id.2053	GCST90016965	2	1	TRUE	0.00434932361774684	4.6936616160732e-06	2.86535407133047	0.00452325889745306	22.0556621583341
rs4506496	G	A	G	A	0.103089881939612	0.0377247	NA	0.330731	FALSE	FALSE	FALSE	GCST90044692	0.0382051	0.323434	453129	Sepsis	TRUE	reported	textfile	0.0212861218481594	1.48659755580878e-06	4935	genus.Anaerofilum.id.2053	GCST90016965	2	1	TRUE	0.00462403143095119	2.13655330241985e-06	1.49534059088781	0.00473225144408276	23.455192241014
rs712981	A	C	A	C	0.100759616767355	0.0513818	NA	0.404594	FALSE	FALSE	FALSE	GCST90044692	0.0367471	0.162037	448750	Sepsis	TRUE	reported	textfile	0.0202902476344993	6.83114949634712e-07	5051	genus.Anaerofilum.id.2053	GCST90016965	2	1	TRUE	0.00486045507179224	4.28426550804921e-06	1.4420357647954	0.00486045507179224	24.6602979276132
rs79598899	C	T	C	T	0.182585804267907	0.0380392	NA	0.0785483	FALSE	FALSE	FALSE	GCST90044692	0.0678173	0.57486	440092	Sepsis	TRUE	reported	textfile	0.0357284469369788	3.74728054952477e-07	4709	genus.Anaerofilum.id.2053	GCST90016965	2	1	TRUE	0.00514588139701176	6.89425291363181e-07	2.45176298278785	0.00551770652412245	26.1159447276518
rs816292	T	C	T	C	-0.113002639429087	0.0178181	NA	0.263047	FALSE	FALSE	FALSE	GCST90044692	0.0408992	0.663084	451764	Sepsis	TRUE	reported	textfile	0.0220400457313333	2.64038307012686e-07	5017	genus.Anaerofilum.id.2053	GCST90016965	2	1	TRUE	0.00517954402216705	4.15909393142203e-07	1.56111372444982	0.00521447646563662	26.2876759427072
rs2396460	T	C	T	C	-0.0512652746751098	-0.0477287	NA	0.458496	FALSE	FALSE	FALSE	GCST90044692	0.0368086	0.194744	433967	Sepsis	TRUE	reported	textfile	0.0109555424801148	2.91088349201981e-06	16912	genus.Anaerostipes.id.1991	GCST90016966	2	1	TRUE	0.00129215391592413	3.684382948287e-06	1.42472607311028	0.00129322232279763	21.8967067885225
rs2804244	A	G	A	G	-0.0530889860568187	-0.0344257	NA	0.468492	FALSE	FALSE	FALSE	GCST90044692	0.0359416	0.338152	452556	Sepsis	TRUE	reported	textfile	0.0110982647049578	2.04051114679035e-06	16926	genus.Anaerostipes.id.1991	GCST90016966	2	1	TRUE	0.00135023354053397	2.01036828933433e-06	1.44388381158671	0.00135023354053397	22.8822488198362
rs3900776	G	A	G	A	-0.110013200385222	-0.0226401	NA	0.0699161	FALSE	FALSE	FALSE	GCST90044692	0.0701578	0.74692	454738	Sepsis	TRUE	reported	textfile	0.0236301709060042	2.74765394144299e-06	14694	genus.Anaerostipes.id.1991	GCST90016966	2	1	TRUE	0.00127907792490427	2.2819725199606e-07	2.86442120728222	0.00147310844139327	21.6748386086702
rs62157625	T	C	T	C	0.0885730405766228	-0.0687319	NA	0.109575	FALSE	FALSE	FALSE	GCST90044692	0.0575925	0.232705	447150	Sepsis	TRUE	reported	textfile	0.0185547856377159	1.44908699893825e-06	15215	genus.Anaerostipes.id.1991	GCST90016966	2	1	TRUE	0.00134463325569561	3.1209674092265e-06	2.28871607369439	0.00149563743212777	22.7872136646906
rs62215703	G	A	G	A	0.0644965490937592	-0.0248721	NA	0.205264	FALSE	FALSE	FALSE	GCST90044692	0.0445219	0.576402	452238	Sepsis	TRUE	reported	textfile	0.0136701952333106	1.97769619249217e-06	15550	genus.Anaerostipes.id.1991	GCST90016966	2	1	TRUE	0.00131355922595269	6.8388485385514e-07	1.70466841247695	0.00142964319016749	22.2599160581304
rs6726833	C	A	C	A	-0.0877497271633556	-0.0925785	NA	0.0727408	FALSE	FALSE	FALSE	GCST90044692	0.0690928	0.180273	452813	Sepsis	TRUE	reported	textfile	0.0189408323707159	3.32216660476544e-06	16924	genus.Anaerostipes.id.1991	GCST90016966	2	1	TRUE	0.00126660146270281	3.93422086309964e-06	2.46405597243172	0.00126675097186178	21.4631484099526
rs6854026	T	C	T	C	-0.0508481579468372	0.0214922	NA	0.521658	FALSE	FALSE	FALSE	GCST90044692	0.0360098	0.550612	450840	Sepsis	TRUE	reported	textfile	0.0109075051220451	3.19578097579057e-06	16921	genus.Anaerostipes.id.1991	GCST90016966	2	1	TRUE	0.0012824465228105	7.80594956448813e-07	1.41885638315351	0.00128282503258304	21.7319950735608
rs7193624	C	T	C	T	0.0750642387198608	0.0535653	NA	0.150095	FALSE	FALSE	FALSE	GCST90044692	0.0501778	0.285741	454182	Sepsis	TRUE	reported	textfile	0.0150723460595632	5.35481761582975e-07	16926	genus.Anaerostipes.id.1991	GCST90016966	2	1	TRUE	0.00146340799349099	2.49717235365872e-06	1.96091164308905	0.00146340799349099	24.8030138105144
rs1272208	G	T	G	T	-0.0611742713308029	-0.0101654	NA	0.235895	FALSE	FALSE	FALSE	GCST90044692	0.0427407	0.812006	443881	Sepsis	TRUE	reported	textfile	0.0129830731751261	4.27981726795244e-06	16117	genus.Anaerotruncus.id.2054	GCST90016967	2	1	TRUE	0.00133855328043246	1.23957092637816e-07	1.64823680557502	0.00137579706290466	22.2015144470769
rs4669806	G	T	G	T	0.0576389030048486	0.0238535	NA	0.270178	FALSE	FALSE	FALSE	GCST90044692	0.0402377	0.553306	456348	Sepsis	TRUE	reported	textfile	0.0122994032328165	2.4205969485185e-06	16566	genus.Anaerotruncus.id.2054	GCST90016967	2	1	TRUE	0.00132410577165141	7.70093298300026e-07	1.58304357147511	0.00132410577165141	21.9615674398355
rs6563550	T	C	T	C	0.0877134858571888	-0.0914264	NA	0.0856659	FALSE	FALSE	FALSE	GCST90044692	0.0637033	0.151233	456016	Sepsis	TRUE	reported	textfile	0.0176744732625313	2.34517417290004e-07	16566	genus.Anaerotruncus.id.2054	GCST90016967	2	1	TRUE	0.0014846678295924	4.51360104385205e-06	2.27486332042565	0.0014846678295924	24.6286032242634
rs8005030	C	T	C	T	0.0554446592751529	-0.0151737	NA	0.320212	FALSE	FALSE	FALSE	GCST90044692	0.0385825	0.694114	448758	Sepsis	TRUE	reported	textfile	0.0117854301952901	2.28298192347549e-06	16548	genus.Anaerotruncus.id.2054	GCST90016967	2	1	TRUE	0.00133439200178135	3.38928322119349e-07	1.5160663066527	0.00133584171593432	22.1324024182735
rs9347879	T	C	T	C	0.0506180008814494	-0.0294991	NA	0.466501	FALSE	FALSE	FALSE	GCST90044692	0.0359333	0.41168	453212	Sepsis	TRUE	reported	textfile	0.0110490008071809	4.22332658596176e-06	16566	genus.Anaerotruncus.id.2054	GCST90016967	2	1	TRUE	0.00126546114440104	1.47682296169496e-06	1.4221055581268	0.00126546114440104	20.9876574608876
rs11585893	A	G	A	G	-0.0740745609553361	-0.0580034	NA	0.135751	FALSE	FALSE	FALSE	GCST90044692	0.0531772	0.275379	438155	Sepsis	TRUE	reported	textfile	0.0147633248623595	1.79511038235024e-06	17821	genus.Bacteroides.id.918	GCST90016968	2	1	TRUE	0.00137386920237452	2.6071174117864e-06	1.97083475122361	0.00141082564426163	25.1750197185117
rs17619981	T	G	T	G	0.088097760672572	-0.0692532	NA	0.100626	FALSE	FALSE	FALSE	GCST90044692	0.0595909	0.245178	455070	Sepsis	TRUE	reported	textfile	0.0187002065965595	2.68682992818334e-06	15801	genus.Bacteroides.id.918	GCST90016968	2	1	TRUE	0.00121138768569022	2.9595403727045e-06	2.35065390486138	0.00140280618425867	22.1940688821845
rs495004	C	G	C	G	-0.0607474911662983	-0.114466	NA	0.198996	FALSE	TRUE	FALSE	GCST90044692	0.0447614	0.0105502	456348	Sepsis	TRUE	reported	textfile	0.0129865364234517	3.42092477319303e-06	17707	genus.Bacteroides.id.918	GCST90016968	2	1	TRUE	0.0011943281262436	1.4329967942672e-05	1.72808790905212	0.00123434818962869	21.8811436474241
rs66474973	G	T	G	T	0.081251539413751	0.0291089	NA	0.118216	FALSE	FALSE	FALSE	GCST90044692	0.0554383	0.599535	453911	Sepsis	TRUE	reported	textfile	0.016447899225862	6.8096632197172e-07	17405	genus.Bacteroides.id.918	GCST90016968	2	1	TRUE	0.00133179135300192	6.0413955195087e-07	2.16993862460952	0.00140026311874581	24.402949605855
rs6795673	C	T	C	T	0.0538565254455662	0.0373701	NA	0.445686	FALSE	FALSE	FALSE	GCST90044692	0.0362168	0.302144	448330	Sepsis	TRUE	reported	textfile	0.0105251271232387	3.37908761689772e-07	18301	genus.Bacteroides.id.918	GCST90016968	2	1	TRUE	0.00142880722952288	2.33309868529408e-06	1.42385170782462	0.00142880722952288	26.1831541730133
rs9507307	C	T	C	T	0.0604456209794885	-0.022654	NA	0.193815	FALSE	FALSE	FALSE	GCST90044692	0.0454837	0.618436	451195	Sepsis	TRUE	reported	textfile	0.012912793116307	2.12710304341317e-06	18184	genus.Bacteroides.id.918	GCST90016968	2	1	TRUE	0.00119603035977823	5.43605366384251e-07	1.74126513511231	0.00120371747391445	21.9123674102591
rs12909713	C	T	C	T	-0.0550715555499186	-0.0269783	NA	0.431459	FALSE	FALSE	FALSE	GCST90044692	0.0361319	0.455267	456053	Sepsis	TRUE	reported	textfile	0.0120038941432617	4.94527300998374e-06	14205	genus.Barnesiella.id.944	GCST90016969	2	1	TRUE	0.00147943393931118	1.22166682784007e-06	1.4306808892029	0.00147974596735165	21.0479776343207
rs199035	G	A	G	A	0.0559494827304266	-0.0089785	NA	0.531058	FALSE	FALSE	FALSE	GCST90044692	0.0361316	0.803752	448647	Sepsis	TRUE	reported	textfile	0.0119715583705293	3.00294094204574e-06	13945	genus.Barnesiella.id.944	GCST90016969	2	1	TRUE	0.00153515328199845	1.35312799625201e-07	1.41370875215718	0.00156406483828602	21.8419182165051
rs2057922	G	C	G	C	0.0915240710957309	-0.0176997	NA	0.0986072	FALSE	TRUE	FALSE	GCST90044692	0.0601093	0.768407	454536	Sepsis	TRUE	reported	textfile	0.0194622771829022	3.82633556020412e-06	14208	genus.Barnesiella.id.944	GCST90016969	2	1	TRUE	0.00155430409567098	1.90000235470134e-07	2.3198511918896	0.00155430409567098	22.1148171339483
rs2276875	A	G	A	G	-0.0697175652048023	0.0899879	NA	0.254013	FALSE	FALSE	FALSE	GCST90044692	0.0420443	0.0323296	436338	Sepsis	TRUE	reported	textfile	0.0139537040639811	4.65027445972233e-07	13893	genus.Barnesiella.id.944	GCST90016969	2	1	TRUE	0.00175416766925148	1.00381891262039e-05	1.64470315642733	0.00179387478805575	24.963496067099
rs2428166	G	A	G	A	-0.165858716710748	-0.0587083	NA	0.0540658	FALSE	FALSE	FALSE	GCST90044692	0.0793053	0.459129	450867	Sepsis	TRUE	reported	textfile	0.0337309068914428	8.5087413197875e-07	8091	genus.Barnesiella.id.944	GCST90016969	2	1	TRUE	0.00169906593668719	1.20088056216661e-06	3.03409460614001	0.00298009124156388	24.1780107310282
rs35177866	A	G	A	G	0.0917125454915571	0.0618319	NA	0.114519	FALSE	FALSE	FALSE	GCST90044692	0.0592994	0.297085	410941	Sepsis	TRUE	reported	textfile	0.0190133434085038	2.94763352506875e-06	13394	genus.Barnesiella.id.944	GCST90016969	2	1	TRUE	0.0016351514419638	2.38248021448862e-06	2.20046081675373	0.0017343677507497	23.2670064637071
rs60316894	C	T	C	T	-0.121478155581858	-0.004413	NA	0.0576945	FALSE	FALSE	FALSE	GCST90044692	0.076829	0.954195	453518	Sepsis	TRUE	reported	textfile	0.0251839723300115	1.19064228774011e-06	12717	genus.Barnesiella.id.944	GCST90016969	2	1	TRUE	0.00163517926262418	7.22974937874207e-09	2.83998841957287	0.00182657517255793	23.2674029796867
rs62251337	A	G	A	G	-0.0690762683595968	0.0231923	NA	0.221518	FALSE	FALSE	FALSE	GCST90044692	0.0430134	0.589757	454869	Sepsis	TRUE	reported	textfile	0.0149374121019969	4.24161386862264e-06	13945	genus.Barnesiella.id.944	GCST90016969	2	1	TRUE	0.00150307942558275	6.37067675642608e-07	1.76394330375202	0.00153138786108178	21.3848895072653
rs77455852	T	G	T	G	-0.0891490840327605	-0.0158932	NA	0.12255	FALSE	FALSE	FALSE	GCST90044692	0.0545518	0.770789	456348	Sepsis	TRUE	reported	textfile	0.0195600572740755	3.16354407943114e-06	13394	genus.Barnesiella.id.944	GCST90016969	2	1	TRUE	0.00146011523595808	1.85998823766537e-07	2.26373335190546	0.0015487273243164	20.772727618108
rs79795328	A	G	A	G	-0.0818644666797628	-0.0389022	NA	0.134543	FALSE	FALSE	FALSE	GCST90044692	0.0526	0.459552	453419	Sepsis	TRUE	reported	textfile	0.0176440695792381	4.23301704718051e-06	13657	genus.Barnesiella.id.944	GCST90016969	2	1	TRUE	0.00151308705913581	1.19862151110594e-06	2.06194186480032	0.00157404631727587	21.527487725176
rs10841473	G	C	G	C	-0.0624206538966098	-0.00814299	NA	0.263252	FALSE	TRUE	FALSE	GCST90044692	0.0407676	0.841683	452697	Sepsis	TRUE	reported	textfile	0.0129438494819259	1.64521989431773e-06	14777	genus.Bifidobacterium.id.436	GCST90016970	2	1	TRUE	0.00157141120345621	8.74265269930709e-08	1.57346320223026	0.00157151739240399	23.2557162353056
rs182549	C	T	C	T	0.119703495308544	-0.0155517	NA	0.248638	FALSE	FALSE	FALSE	GCST90044692	0.0416916	0.709135	441190	Sepsis	TRUE	reported	textfile	0.0127293739894414	1.27821553295152e-20	14778	genus.Bifidobacterium.id.436	GCST90016970	2	1	TRUE	0.00594910057842064	3.04904781122993e-07	1.54744377178811	0.00594910057842064	88.4299890457251
rs4567981	T	A	T	A	0.0562083951530246	-0.000851198	NA	0.427371	FALSE	TRUE	TRUE	GCST90044692	0.0366849	0.981488	443836	Sepsis	TRUE	reported	textfile	0.0117923089016579	1.92831246344533e-06	14666	genus.Bifidobacterium.id.436	GCST90016970	2	1	FALSE	0.00153525503190169	1.17975618059636e-09	1.4280870712384	0.00154696279005386	22.7198090525512
rs56108664	T	C	T	C	0.0729970977242608	-0.00755735	NA	0.196741	FALSE	FALSE	FALSE	GCST90044692	0.0450399	0.866747	452248	Sepsis	TRUE	reported	textfile	0.0157925888415359	2.44019941734738e-06	13916	genus.Bifidobacterium.id.436	GCST90016970	2	1	TRUE	0.00144384356173411	6.16949990325176e-08	1.86299006438965	0.00153315540559632	21.3650803018229
rs62181700	G	A	G	A	-0.0624643312582115	0.00506554	NA	0.277928	FALSE	FALSE	FALSE	GCST90044692	0.0402588	0.899871	447718	Sepsis	TRUE	reported	textfile	0.0131205260142945	2.17246448608256e-06	14774	genus.Bifidobacterium.id.436	GCST90016970	2	1	TRUE	0.00153157810089754	3.46924989363724e-08	1.59477821327078	0.00153199219018409	22.6653117139332
rs73797465	T	G	T	G	-0.0953566327105873	0.124374	NA	0.0606395	FALSE	FALSE	FALSE	GCST90044692	0.0760009	0.101738	443193	Sepsis	TRUE	reported	textfile	0.0209236503498442	4.38161861238097e-06	14666	genus.Bifidobacterium.id.436	GCST90016970	2	1	TRUE	0.00140365376663054	5.86847064619915e-06	2.53392230452209	0.00141435936343411	20.7695413006106
rs75344046	C	T	C	T	0.232354091355058	-0.0350724	NA	0.0402871	FALSE	FALSE	FALSE	GCST90044692	0.0912173	0.700613	453768	Sepsis	TRUE	reported	textfile	0.0505978672851669	4.86354124005911e-06	3856	genus.Bifidobacterium.id.436	GCST90016970	2	1	TRUE	0.00142514799826457	3.23953111874181e-07	3.14196052397244	0.00544195130047682	21.088040400922
rs76671854	C	G	C	G	-0.0846054567723805	0.101299	NA	0.123944	FALSE	TRUE	FALSE	GCST90044692	0.0541686	0.0614746	455946	Sepsis	TRUE	reported	textfile	0.0184003195669723	3.95669960400324e-06	13806	genus.Bifidobacterium.id.436	GCST90016970	2	1	TRUE	0.00142878925734972	7.66332981834716e-06	2.16201797422258	0.00152924270357056	21.1419975255429
rs857444	C	T	C	T	0.0558234369658901	0.0358126	NA	0.356435	FALSE	FALSE	FALSE	GCST90044692	0.0378051	0.343488	445457	Sepsis	TRUE	reported	textfile	0.0121219243778603	3.57096560144982e-06	14777	genus.Bifidobacterium.id.436	GCST90016970	2	1	TRUE	0.00143321134830628	1.96641790272926e-06	1.47354942402677	0.00143330821173198	21.2075257491468
rs116261629	G	C	G	C	0.128112275673758	0.179081	NA	0.0619622	FALSE	TRUE	FALSE	GCST90044692	0.0748956	0.0167991	446918	Sepsis	TRUE	reported	textfile	0.026135828216452	8.62329435933823e-07	11276	genus.Bilophila.id.3170	GCST90016971	2	1	TRUE	0.0018657764563982	1.25281436354458e-05	2.77532469825231	0.00212670048014893	24.0275205526952
rs1241171	G	A	G	A	-0.0692653887989458	-0.011227	NA	0.206766	FALSE	FALSE	FALSE	GCST90044692	0.044247	0.799701	453437	Sepsis	TRUE	reported	textfile	0.0150148249895016	4.24036744386485e-06	12856	genus.Bilophila.id.3170	GCST90016971	2	1	TRUE	0.00165285702334885	1.41080007852007e-07	1.70244545505772	0.00165285702334885	21.2809986261692
rs1571225	C	T	C	T	0.0826825691081273	0.0109921	NA	0.137243	FALSE	FALSE	FALSE	GCST90044692	0.0518675	0.832165	456348	Sepsis	TRUE	reported	textfile	0.0170621467106679	1.12289204053063e-06	12854	genus.Bilophila.id.3170	GCST90016971	2	1	TRUE	0.00182359999842195	9.84184269404705e-08	1.93442911339177	0.00182388326545664	23.4833786690195
rs3827020	C	T	C	T	0.0766479089271516	-0.0322107	NA	0.169281	FALSE	FALSE	FALSE	GCST90044692	0.0491908	0.512589	430309	Sepsis	TRUE	reported	textfile	0.0160642226078387	1.78874851906053e-06	12628	genus.Bilophila.id.3170	GCST90016971	2	1	TRUE	0.00176796800389072	9.39588945255596e-07	1.80520696422064	0.00179983646553641	22.7657097684678
rs542415	T	C	T	C	-0.061362319104268	-0.0197818	NA	0.337017	FALSE	FALSE	FALSE	GCST90044692	0.0382393	0.604936	445750	Sepsis	TRUE	reported	textfile	0.0133435935575322	4.70947834996293e-06	12777	genus.Bilophila.id.3170	GCST90016971	2	1	TRUE	0.001642501248567	5.86431436700457e-07	1.50829833763702	0.00165264161301551	21.1474457551371
rs6793291	C	A	C	A	0.112729046047986	-0.0718812	NA	0.0926517	FALSE	FALSE	FALSE	GCST90044692	0.0620964	0.247037	449236	Sepsis	TRUE	reported	textfile	0.0241632937600047	3.11320137495254e-06	11051	genus.Bilophila.id.3170	GCST90016971	2	1	TRUE	0.00169038781444737	2.93631246056432e-06	2.54013572898911	0.00196599207441204	21.7650363190812
rs7802841	C	A	C	A	0.0670096585746394	0.0532341	NA	0.308022	FALSE	FALSE	FALSE	GCST90044692	0.0387531	0.169542	456348	Sepsis	TRUE	reported	textfile	0.0137700557963231	1.76951874004652e-06	12856	genus.Bilophila.id.3170	GCST90016971	2	1	TRUE	0.00183893230098696	4.13495597706597e-06	1.56130816860887	0.00183893230098696	23.6811838908689
rs11149971	C	T	C	T	0.117604746593993	-0.132729	NA	0.0541618	FALSE	FALSE	FALSE	GCST90044692	0.0789034	0.0925353	456161	Sepsis	TRUE	reported	textfile	0.0233899746373371	1.0393351342772e-06	16255	genus.Blautia.id.1992	GCST90016972	2	1	TRUE	0.00138166783357162	6.20073638423481e-06	2.98210710731789	0.001553036505508	25.2807642738259
rs12453000	C	T	C	T	0.0625334558309434	-0.00351925	NA	0.209966	FALSE	FALSE	FALSE	GCST90044692	0.0441769	0.936506	451396	Sepsis	TRUE	reported	textfile	0.0129987114031502	1.26116921864415e-06	17815	genus.Blautia.id.1992	GCST90016972	2	1	TRUE	0.00126499393287738	1.39064253916519e-08	1.73497497515285	0.00129754761935592	23.1432452063086
rs67794373	C	T	C	T	0.0601708893026546	0.0496949	NA	0.224212	FALSE	FALSE	FALSE	GCST90044692	0.0430033	0.247842	452732	Sepsis	TRUE	reported	textfile	0.0123442806737907	1.00002937163185e-06	18158	genus.Blautia.id.1992	GCST90016972	2	1	TRUE	0.00129864616380484	2.92633846044178e-06	1.66341186008927	0.00130693246446759	23.7597181718991
rs682885	A	G	A	G	-0.0493376106771502	-0.0365109	NA	0.404188	FALSE	FALSE	FALSE	GCST90044692	0.0366158	0.318698	451159	Sepsis	TRUE	reported	textfile	0.0107358833566408	4.49079616123627e-06	18274	genus.Blautia.id.1992	GCST90016972	2	1	TRUE	0.00115449721777911	2.17877723112469e-06	1.45129130932068	0.00115449721777911	21.1193554003109
rs72973581	A	G	A	G	0.125169074504669	0.207827	NA	0.0577718	FALSE	FALSE	FALSE	GCST90044692	0.0775584	0.0073706	443616	Sepsis	TRUE	reported	textfile	0.0265407929711023	1.73933670953657e-06	12764	genus.Blautia.id.1992	GCST90016972	2	1	TRUE	0.00121577128858357	1.57342183701166e-05	2.99852236255654	0.001739767940283	22.2416137003476
rs113054641	G	A	G	A	-0.144880972020289	-0.0637276	NA	0.0676268	FALSE	FALSE	FALSE	GCST90044692	0.0714689	0.372563	456210	Sepsis	TRUE	reported	textfile	0.0274573789578166	1.73694373546696e-07	9949	genus.Butyricimonas.id.945	GCST90016974	2	1	TRUE	0.00258688767168297	1.74231199212924e-06	2.73872731423021	0.00279124854590454	27.8422639649193
rs1862649	G	A	G	A	0.113123951513662	0.0461227	NA	0.0876639	FALSE	FALSE	FALSE	GCST90044692	0.063268	0.465998	453813	Sepsis	TRUE	reported	textfile	0.024817638527024	4.76256357032369e-06	10123	genus.Butyricimonas.id.945	GCST90016974	2	1	TRUE	0.00193173000114041	1.1645723635558e-06	2.4969800535794	0.00204868013626685	20.7772576141169
rs2642760	G	C	G	C	0.0713357132503677	0.00649354	NA	0.367461	FALSE	TRUE	FALSE	GCST90044692	0.0373546	0.861995	449571	Sepsis	TRUE	reported	textfile	0.0145395714756985	8.58079999159813e-07	10634	genus.Butyricimonas.id.945	GCST90016974	2	1	TRUE	0.00223736062898057	6.62186896791582e-08	1.49933933480827	0.00225898662272669	24.0719239269645
rs62130338	G	A	G	A	-0.0732608116246117	-0.0386058	NA	0.221145	FALSE	FALSE	FALSE	GCST90044692	0.0439072	0.379261	439332	Sepsis	TRUE	reported	textfile	0.0158323884877688	3.898095872083e-06	10557	genus.Butyricimonas.id.945	GCST90016974	2	1	TRUE	0.00199059615316695	1.69409844448909e-06	1.62673457971119	0.00202447411846297	21.4116716955573
rs62390301	T	C	T	C	-0.0872983371481833	-0.0168302	NA	0.195132	FALSE	FALSE	FALSE	GCST90044692	0.0451418	0.709276	456348	Sepsis	TRUE	reported	textfile	0.0174892884980104	7.41905406072451e-07	10634	genus.Butyricimonas.id.945	GCST90016974	2	1	TRUE	0.00231557473793948	3.04597566090727e-07	1.80351795282998	0.00233795496611232	24.9153882554105
rs7083431	A	C	A	C	0.0703539412128272	0.0546755	NA	0.352123	FALSE	FALSE	FALSE	GCST90044692	0.0377814	0.147854	448700	Sepsis	TRUE	reported	textfile	0.0144438683339597	8.85459933708091e-07	10737	genus.Butyricimonas.id.945	GCST90016974	2	1	TRUE	0.00220520519331182	4.58915991820485e-06	1.49666636044991	0.00220520519331182	23.7251966771271
rs71428626	G	T	G	T	-0.133188395875157	-0.0150563	NA	0.0660574	FALSE	FALSE	FALSE	GCST90044692	0.0722815	0.834994	451721	Sepsis	TRUE	reported	textfile	0.0289905477745792	4.80412531151181e-06	9776	genus.Butyricimonas.id.945	GCST90016974	2	1	TRUE	0.00196229741993729	9.50797249250805e-08	2.8664014697877	0.00215481883722165	21.1066803874946
rs782080	T	A	T	A	0.065348801522418	0.0167637	NA	0.41698	FALSE	TRUE	FALSE	GCST90044692	0.0367987	0.648713	442370	Sepsis	TRUE	reported	textfile	0.0137973498467744	2.23397577820588e-06	10733	genus.Butyricimonas.id.945	GCST90016974	2	1	TRUE	0.00208533224546365	4.54758014576634e-07	1.4294081077044	0.00208610793534058	22.4328215411688
rs78453362	A	G	A	G	-0.149480189682089	0.0218529	NA	0.04962	FALSE	FALSE	FALSE	GCST90044692	0.0832085	0.792838	449355	Sepsis	TRUE	reported	textfile	0.0327072805881383	4.05809957178486e-06	8207	genus.Butyricimonas.id.945	GCST90016974	2	1	TRUE	0.00194192374314166	1.51143145718483e-07	2.96303412600804	0.00253919270670976	20.8871125624364
rs9657374	C	T	C	T	0.0680719428802201	0.00216998	NA	0.303246	FALSE	FALSE	FALSE	GCST90044692	0.039197	0.955851	447844	Sepsis	TRUE	reported	textfile	0.0148172476692428	4.50358789365548e-06	10737	genus.Butyricimonas.id.945	GCST90016974	2	1	TRUE	0.00196221299677278	6.71601338929689e-09	1.53535573907651	0.00196221299677278	21.1057705376116
rs11761679	T	C	T	C	0.154775363361634	-0.00108302	NA	0.167121	FALSE	FALSE	FALSE	GCST90044692	0.0481701	0.982063	451935	Sepsis	TRUE	reported	textfile	0.0321539385083873	2.20231485044837e-06	3482	genus.Butyrivibrio.id.1993	GCST90016975	2	1	TRUE	0.00661414994628089	1.10770370691294e-09	1.89735484343209	0.00661414994628089	23.1704949409263
rs16941336	C	T	C	T	0.127487508110848	-0.0469599	NA	0.265671	FALSE	FALSE	FALSE	GCST90044692	0.0408469	0.250285	448942	Sepsis	TRUE	reported	textfile	0.0267935911776994	1.53182292726855e-06	3482	genus.Butyrivibrio.id.1993	GCST90016975	2	1	TRUE	0.00646365143553512	2.89628047518353e-06	1.58104892751121	0.00646365143553512	22.6398430496906
rs4537857	T	C	T	C	-0.124589673857014	0.0170699	NA	0.295353	FALSE	FALSE	FALSE	GCST90044692	0.0392481	0.663618	454401	Sepsis	TRUE	reported	textfile	0.0260991629545075	1.8019248892664e-06	3482	genus.Butyrivibrio.id.1993	GCST90016975	2	1	TRUE	0.00650574529000921	4.1450545545733e-07	1.54007177778054	0.00650574529000921	22.7882481472838
rs72723662	C	T	C	T	0.224078206021812	-0.0811118	NA	0.0773084	FALSE	FALSE	FALSE	GCST90044692	0.0696601	0.244264	420019	Sepsis	TRUE	reported	textfile	0.0449336418716378	7.86241032723699e-07	3073	genus.Butyrivibrio.id.1993	GCST90016975	2	1	TRUE	0.00709551994000112	2.97101163636965e-06	2.49088053990768	0.00803291999801327	24.868866932408
rs7412979	C	G	C	G	0.186778577224362	0.0265823	NA	0.107739	FALSE	TRUE	FALSE	GCST90044692	0.0577897	0.645529	455881	Sepsis	TRUE	reported	textfile	0.0389112045239754	1.70567072179109e-06	3480	genus.Butyrivibrio.id.1993	GCST90016975	2	1	TRUE	0.00657747994881617	4.63649483804254e-07	2.29543128725804	0.00658123739101964	23.0411831419937
rs74622183	A	G	A	G	-0.201027446914555	0.0495147	NA	0.0788705	FALSE	FALSE	FALSE	GCST90044692	0.0665798	0.457064	454175	Sepsis	TRUE	reported	textfile	0.0428204478425957	2.45747762696051e-06	3478	genus.Butyrivibrio.id.1993	GCST90016975	2	1	TRUE	0.00629342733860607	1.2119607555255e-06	2.52531753260177	0.00630062385738648	22.0398332273203
rs7752361	A	G	A	G	-0.119230279045399	-0.011132	NA	0.442065	FALSE	FALSE	FALSE	GCST90044692	0.0359711	0.756964	455982	Sepsis	TRUE	reported	textfile	0.0239974879417035	7.69112988109405e-07	3481	genus.Butyrivibrio.id.1993	GCST90016975	2	1	TRUE	0.00704356468556229	2.09867224221757e-07	1.41585178856051	0.00704557501574976	24.6854788729928
rs7763512	G	A	G	A	0.119845683503454	0.00183807	NA	0.405979	FALSE	FALSE	FALSE	GCST90044692	0.0365469	0.959889	453777	Sepsis	TRUE	reported	textfile	0.0253367108545472	3.10655198590693e-06	3259	genus.Butyrivibrio.id.1993	GCST90016975	2	1	TRUE	0.00638824844804335	5.54279419152808e-09	1.44641332967616	0.00682265434029403	22.3740354967293
rs10090365	A	G	A	G	-0.0834413479530733	-0.043521	NA	0.543542	FALSE	FALSE	FALSE	GCST90044692	0.0359613	0.226195	454450	Sepsis	TRUE	reported	textfile	0.0180988821805702	4.17309456261167e-06	6145	genus.CandidatusSoleaferrea.id.11350	GCST90016976	2	1	TRUE	0.00344808948036991	3.2094552406929e-06	1.41877228612063	0.00344808948036991	21.2549024835722
rs10108780	A	G	A	G	-0.0928340395901556	0.0135288	NA	0.291095	FALSE	FALSE	FALSE	GCST90044692	0.0397277	0.733452	447485	Sepsis	TRUE	reported	textfile	0.01998065961638	3.64079224872166e-06	5999	genus.CandidatusSoleaferrea.id.11350	GCST90016976	2	1	TRUE	0.00350179614080374	2.54119123758875e-07	1.54756625883195	0.00358674335943397	21.5871274124213
rs11153159	G	C	G	C	-0.128050002659143	0.0431213	NA	0.114396	FALSE	TRUE	FALSE	GCST90044692	0.0564215	0.444706	453228	Sepsis	TRUE	reported	textfile	0.0285446105875536	4.41523481111354e-06	6101	genus.CandidatusSoleaferrea.id.11350	GCST90016976	2	1	TRUE	0.00326520192379662	1.27996952794266e-06	2.22958808655849	0.00328868059301687	20.1238438314754
rs4294381	T	C	T	C	0.11219652590834	-0.00995479	NA	0.196	FALSE	FALSE	FALSE	GCST90044692	0.0452321	0.825807	453123	Sepsis	TRUE	reported	textfile	0.0231860071033086	1.36849860922471e-06	6145	genus.CandidatusSoleaferrea.id.11350	GCST90016976	2	1	TRUE	0.00379729285463055	1.06139346380201e-07	1.81755226514956	0.00379729285463055	23.41568622398
rs12404911	C	T	C	T	0.140717215978327	0.0956107	NA	0.187855	FALSE	FALSE	FALSE	GCST90044692	0.0461501	0.0382902	448969	Sepsis	TRUE	reported	textfile	0.0304142223483345	2.79891103454372e-06	3239	genus.Catenibacterium.id.2153	GCST90016977	2	1	TRUE	0.00656955272134754	9.40522890738519e-06	1.73094070357528	0.00656955272134754	21.4062717900945
rs212393	G	A	G	A	-0.135253856458632	-0.00475666	NA	0.320166	FALSE	FALSE	FALSE	GCST90044692	0.0382	0.900904	456348	Sepsis	TRUE	reported	textfile	0.0286208804746533	3.62488647954676e-06	3239	genus.Catenibacterium.id.2153	GCST90016977	2	1	TRUE	0.0068518002588285	3.39768592158273e-08	1.62887764869823	0.0068518002588285	22.3322938546413
rs73128290	A	G	A	G	0.129726248514929	-0.0472723	NA	0.270546	FALSE	FALSE	FALSE	GCST90044692	0.0402473	0.240177	455659	Sepsis	TRUE	reported	textfile	0.028456259958979	4.29371856527492e-06	3239	genus.Catenibacterium.id.2153	GCST90016977	2	1	TRUE	0.00637937274099293	3.02304354730996e-06	1.61950873082946	0.00637937274099293	20.7826095756075
rs77285108	G	A	G	A	-0.161826131163642	-0.00928383	NA	0.160132	FALSE	FALSE	FALSE	GCST90044692	0.049397	0.850921	442719	Sepsis	TRUE	reported	textfile	0.035344674357505	3.62680342238698e-06	3210	genus.Catenibacterium.id.2153	GCST90016977	2	1	TRUE	0.00643432823717485	7.74032023656081e-08	2.00251833386269	0.00649211630421589	20.9628020529144
rs17081797	A	G	A	G	-0.0904324747184105	-0.0386046	NA	0.0731789	FALSE	FALSE	FALSE	GCST90044692	0.0685293	0.573211	455712	Sepsis	TRUE	reported	textfile	0.0204253136789687	3.34030640276789e-06	16324	genus.ChristensenellaceaeR.7group.id.11283	GCST90016978	2	1	TRUE	0.00119947208202326	6.95394052896374e-07	2.60964857717409	0.00119954548192895	19.602495440885
rs62467127	C	T	C	T	0.114108278625467	0.0243143	NA	0.0542824	FALSE	FALSE	FALSE	GCST90044692	0.0787974	0.757651	456244	Sepsis	TRUE	reported	textfile	0.0251982715929554	3.25361993889517e-06	12719	genus.ChristensenellaceaeR.7group.id.11283	GCST90016978	2	1	TRUE	0.00125472213904917	2.08643772938898e-07	2.84182438304919	0.00160993514814734	20.5065595099123
rs892686	A	G	A	G	0.0514098867476968	0.0249503	NA	0.47491	FALSE	FALSE	FALSE	GCST90044692	0.03632	0.49211	442871	Sepsis	TRUE	reported	textfile	0.0111359752836585	3.9686055429346e-06	16325	genus.ChristensenellaceaeR.7group.id.11283	GCST90016978	2	1	TRUE	0.00130397755828592	1.03410625924498e-06	1.42283602730093	0.00130397755828592	21.3126168579922
rs999354	T	A	T	A	0.0580247790096514	-0.0174111	NA	0.342106	FALSE	TRUE	FALSE	GCST90044692	0.0382309	0.648808	443434	Sepsis	TRUE	reported	textfile	0.011718513539007	7.00695314531481e-07	16324	genus.ChristensenellaceaeR.7group.id.11283	GCST90016978	2	1	TRUE	0.00149978884242874	4.54494812162836e-07	1.49722068724719	0.00149988059217377	24.5178248350927
rs1942371	G	A	G	A	-0.157937950060136	0.0216877	NA	0.110657	FALSE	FALSE	FALSE	GCST90044692	0.0586361	0.71148	431508	Sepsis	TRUE	reported	textfile	0.0341869571277657	4.06337396164886e-06	3971	genus..Clostridiuminnocuumgroup.id.14397	GCST90016979	2	1	TRUE	0.00509942326209167	2.99779866767668e-07	2.15432088081853	0.00534862178395374	21.3428346106422
rs1948423	T	A	T	A	-0.108859115491909	0.00834689	NA	0.301569	FALSE	TRUE	FALSE	GCST90044692	0.040022	0.834794	434480	Sepsis	TRUE	reported	textfile	0.0234249758961361	3.49409503466301e-06	4165	genus..Clostridiuminnocuumgroup.id.14397	GCST90016979	2	1	TRUE	0.00515957583768689	9.53141799048537e-08	1.51177324679809	0.00516080883030115	21.5958994692227
rs6890185	T	C	T	C	0.113423667539842	-0.0481642	NA	0.328823	FALSE	FALSE	FALSE	GCST90044692	0.0381153	0.206357	453777	Sepsis	TRUE	reported	textfile	0.0233137293961593	1.12244446061374e-06	4166	genus..Clostridiuminnocuumgroup.id.14397	GCST90016979	2	1	TRUE	0.00565212164392446	3.49908304321924e-06	1.50477436509155	0.00565212164392446	23.6692158122888
rs115807074	A	G	A	G	-0.227359785527468	-0.0172729	NA	0.0454698	FALSE	FALSE	FALSE	GCST90044692	0.0864169	0.841575	453004	Sepsis	TRUE	reported	textfile	0.0492575233308432	4.31688040682007e-06	4229	genus.Clostridiumsensustricto1.id.1873	GCST90016980	2	1	TRUE	0.00150700790295041	8.75465155372458e-08	3.2032542740513	0.00501494837464672	21.3050304072443
rs116847295	C	T	C	T	0.110021418241233	0.0761858	NA	0.0574225	FALSE	FALSE	FALSE	GCST90044692	0.077308	0.324386	452680	Sepsis	TRUE	reported	textfile	0.0246031552223139	4.58117768760769e-06	12910	genus.Clostridiumsensustricto1.id.1873	GCST90016980	2	1	TRUE	0.00141464154762183	2.12815872623572e-06	2.79546415419553	0.00154682652111193	19.9973691955369
rs12341505	G	A	G	A	0.0810717750687341	0.00474889	NA	0.139247	FALSE	FALSE	FALSE	GCST90044692	0.0516982	0.926811	454595	Sepsis	TRUE	reported	textfile	0.0180121112680455	4.82174181883289e-06	14118	genus.Clostridiumsensustricto1.id.1873	GCST90016980	2	1	TRUE	0.00143309717375581	1.84900940050011e-08	2.1401844777097	0.00143309717375581	20.2586322934209
rs2795528	G	A	G	A	-0.184314695012329	-0.08601	NA	0.0573586	FALSE	FALSE	FALSE	GCST90044692	0.0767477	0.262422	456348	Sepsis	TRUE	reported	textfile	0.0392204190294881	2.72039712019622e-06	6366	genus.Clostridiumsensustricto1.id.1873	GCST90016980	2	1	TRUE	0.0015620857834417	2.75214754687897e-06	3.1292880847711	0.00345828496966442	22.0849014296149
rs2817172	C	T	C	T	0.0581389570833038	0.112602	NA	0.368925	FALSE	FALSE	FALSE	GCST90044692	0.0374026	0.00260791	448202	Sepsis	TRUE	reported	textfile	0.0124492191298523	2.76655186797286e-06	13658	genus.Clostridiumsensustricto1.id.1873	GCST90016980	2	1	TRUE	0.00154265254032022	1.98602975006779e-05	1.4549084478855	0.0015945336662208	21.8097280916045
rs550843	T	C	T	C	-0.078324644819721	0.0511023	NA	0.1196	FALSE	FALSE	FALSE	GCST90044692	0.0558024	0.359787	445642	Sepsis	TRUE	reported	textfile	0.016920943373302	2.05070515178684e-06	14102	genus.Clostridiumsensustricto1.id.1873	GCST90016980	2	1	TRUE	0.00151557477875403	1.83772317602154e-06	2.0093931954967	0.00151729197048091	21.426326777357
rs2103510	G	A	G	A	0.0786551008312094	-0.00100429	NA	0.132387	FALSE	FALSE	FALSE	GCST90044692	0.0528654	0.984843	455639	Sepsis	TRUE	reported	textfile	0.0168216723394299	2.42474196597797e-06	14334	genus.Collinsella.id.815	GCST90016981	2	1	TRUE	0.00152316390718331	7.90826079674705e-10	2.01396940807713	0.00152316390718331	21.86328648662
rs2671662	C	G	C	G	-0.0567750905454579	-6.68539e-05	NA	0.445384	FALSE	TRUE	TRUE	GCST90044692	0.0367002	0.998547	438201	Sepsis	TRUE	reported	textfile	0.0119449970391299	2.22040193425025e-06	14334	genus.Collinsella.id.815	GCST90016981	2	1	FALSE	0.00157381160192987	7.27147281313334e-12	1.43011099794105	0.00157381160192987	22.5914225217277
rs73052258	G	A	G	A	0.0930178136710824	-0.016654	NA	0.0968524	FALSE	FALSE	FALSE	GCST90044692	0.0606324	0.783569	452446	Sepsis	TRUE	reported	textfile	0.0202658418156036	1.7157997140564e-06	14334	genus.Collinsella.id.815	GCST90016981	2	1	TRUE	0.00146777080653813	1.65323001837371e-07	2.42632151084565	0.00146777080653813	21.0670127455935
rs9541268	C	A	C	A	0.0959699803923341	0.109402	NA	0.118512	FALSE	FALSE	FALSE	GCST90044692	0.0553644	0.0481502	456348	Sepsis	TRUE	reported	textfile	0.0197312179450097	8.79419214330458e-07	12914	genus.Collinsella.id.815	GCST90016981	2	1	TRUE	0.00164793450052657	8.556405602264e-06	2.24225130126356	0.00182883501123803	23.6571827491844
rs143662916	C	T	C	T	0.253263890265002	0.0771251	NA	0.0572939	FALSE	FALSE	FALSE	GCST90044692	0.0772401	0.318032	452439	Sepsis	TRUE	reported	textfile	0.0540141200438636	3.07252038154355e-06	3083	genus.Coprobacter.id.949	GCST90016982	2	1	TRUE	0.00322460020693703	2.18479467450576e-06	2.99912155154807	0.0070852017568673	21.9852767342509
rs213863	C	T	C	T	-0.0887411894848992	0.0201124	NA	0.28032	FALSE	FALSE	FALSE	GCST90044692	0.0401102	0.61607	450350	Sepsis	TRUE	reported	textfile	0.018837726904781	2.34883061291675e-06	6798	genus.Coprobacter.id.949	GCST90016982	2	1	TRUE	0.00325479980369168	5.50964545699895e-07	1.55317029770598	0.00325479980369168	22.1918494932629
rs305411	A	G	A	G	0.129218482685631	-0.0104996	NA	0.111459	FALSE	FALSE	FALSE	GCST90044692	0.0576179	0.855404	445032	Sepsis	TRUE	reported	textfile	0.0264517840471191	1.00906479861163e-06	6777	genus.Coprobacter.id.949	GCST90016982	2	1	TRUE	0.00349915867632068	7.27673195582553e-08	2.17757795517165	0.00350996670756247	23.8637855364852
rs3828477	G	T	G	T	-0.0912179513688051	0.0176442	NA	0.244124	FALSE	FALSE	FALSE	GCST90044692	0.0424297	0.677522	440967	Sepsis	TRUE	reported	textfile	0.0195690407492176	2.88973671057788e-06	6798	genus.Coprobacter.id.949	GCST90016982	2	1	TRUE	0.00318699863273331	3.78939265467612e-07	1.61346711309254	0.00318699863273331	21.728090101501
rs55672356	T	A	T	A	-0.19335420278431	-0.035715	NA	0.0557866	FALSE	TRUE	FALSE	GCST90044692	0.0778069	0.646219	455611	Sepsis	TRUE	reported	textfile	0.041381488101085	2.73690251571275e-06	4903	genus.Coprobacter.id.949	GCST90016982	2	1	TRUE	0.0032022019998422	4.61711440068552e-07	2.89759077756462	0.00443486090362499	21.8320755067761
rs72821405	T	C	T	C	-0.147365312671575	-0.0320858	NA	0.0827096	FALSE	FALSE	FALSE	GCST90044692	0.0659661	0.626685	443945	Sepsis	TRUE	reported	textfile	0.0319978051260011	4.75759878244624e-06	6177	genus.Coprobacter.id.949	GCST90016982	2	1	TRUE	0.00311131125226143	5.18429436979157e-07	2.51483206886847	0.00342313479327849	21.2104636245093
rs1010560	C	A	C	A	0.0580232117643218	0.0836105	NA	0.302902	FALSE	FALSE	FALSE	GCST90044692	0.0390195	0.0321301	452247	Sepsis	TRUE	reported	textfile	0.0122721513591721	1.95915314522091e-06	16723	genus.Coprococcus1.id.11301	GCST90016983	2	1	TRUE	0.00133432108506211	1.00614279910513e-05	1.58700318338785	0.00133511801084941	22.3543539600059
rs12794898	G	T	G	T	0.0903298537476982	-0.00831364	NA	0.0806139	FALSE	FALSE	FALSE	GCST90044692	0.0663545	0.900293	448570	Sepsis	TRUE	reported	textfile	0.0197212151417186	4.91531319279494e-06	15186	genus.Coprococcus1.id.11301	GCST90016983	2	1	TRUE	0.00125235985972337	3.43991256686502e-08	2.43027471631277	0.00137977868999129	20.9795067051059
rs1576241	A	G	A	G	-0.0510343492786108	0.0325106	NA	0.472795	FALSE	FALSE	FALSE	GCST90044692	0.0359638	0.366006	452918	Sepsis	TRUE	reported	textfile	0.0109534557904321	3.32862491717018e-06	16729	genus.Coprococcus1.id.11301	GCST90016983	2	1	TRUE	0.00129579953882115	1.79070396770023e-06	1.4167269332137	0.00129610900735498	21.7081514967147
rs4277593	G	A	G	A	-0.0585649150583803	-0.0570785	NA	0.500215	FALSE	FALSE	FALSE	GCST90044692	0.0358349	0.111201	454816	Sepsis	TRUE	reported	textfile	0.0109913630016476	1.13969171254344e-07	16651	genus.Coprococcus1.id.11301	GCST90016983	2	1	TRUE	0.00169400120426285	5.55950399474716e-06	1.4183117850517	0.001702330331014	28.3904275670099
rs56405618	A	G	A	G	-0.0896300013528177	0.0141559	NA	0.0986843	FALSE	FALSE	FALSE	GCST90044692	0.0602705	0.814308	451556	Sepsis	TRUE	reported	textfile	0.0186508153481767	1.57194847677633e-06	16379	genus.Coprococcus1.id.11301	GCST90016983	2	1	TRUE	0.00137844739464623	1.20884629200422e-07	2.38694006303323	0.00140820151427009	23.0946381035502
rs73031725	T	C	T	C	0.167590996187699	-0.162178	NA	0.0411878	FALSE	FALSE	FALSE	GCST90044692	0.0902298	0.0722746	454928	Sepsis	TRUE	reported	textfile	0.0355223810337236	1.97917136484419e-06	7206	genus.Coprococcus1.id.11301	GCST90016983	2	1	TRUE	0.00132861128409351	7.07923890073159e-06	3.01542962582816	0.00308023414449687	22.258568379285
rs74101919	T	C	T	C	-0.0718988506139327	-0.0304577	NA	0.183916	FALSE	FALSE	FALSE	GCST90044692	0.0462404	0.510101	453079	Sepsis	TRUE	reported	textfile	0.0144651148207908	1.03291233182929e-06	16732	genus.Coprococcus1.id.11301	GCST90016983	2	1	TRUE	0.0014744749433535	9.50728217157481e-07	1.87109489248957	0.00147456294698394	24.7058684612473
rs7784490	C	G	C	G	-0.0518542549566359	-0.00859304	NA	0.376266	FALSE	TRUE	FALSE	GCST90044692	0.037081	0.816742	451436	Sepsis	TRUE	reported	textfile	0.011313592973607	4.55232779755829e-06	16733	genus.Coprococcus1.id.11301	GCST90016983	2	1	TRUE	0.00125400955782612	1.17678328804501e-07	1.46348223749966	0.00125400955782612	21.0071771128713
rs1958519	T	A	T	A	0.0665288463975029	0.0477931	NA	0.431741	FALSE	TRUE	TRUE	GCST90044692	0.036313	0.188126	451458	Sepsis	TRUE	reported	textfile	0.0138558056107684	1.57692156130721e-06	11009	genus.Coprococcus2.id.11302	GCST90016984	2	1	FALSE	0.00200403586815154	3.79586052275606e-06	1.45380352541171	0.00209015629468595	23.0545379231695
rs2482516	C	T	C	T	0.0754414644967808	0.00508228	NA	0.202388	FALSE	FALSE	FALSE	GCST90044692	0.0449126	0.909904	446948	Sepsis	TRUE	reported	textfile	0.0164618652547858	4.72333402585186e-06	11483	genus.Coprococcus2.id.11302	GCST90016984	2	1	TRUE	0.00182594921524354	2.80599260094704e-08	1.76403307991573	0.00182594921524354	21.0020716564707
rs59936925	A	T	A	T	0.117085316793222	0.0589984	NA	0.0874862	FALSE	TRUE	FALSE	GCST90044692	0.0634173	0.352205	454340	Sepsis	TRUE	reported	textfile	0.023399473352717	9.37545321660912e-07	10931	genus.Coprococcus2.id.11302	GCST90016984	2	1	TRUE	0.00217604020823021	1.89657447048966e-06	2.44644823073367	0.00228569604827343	25.0376004560009
rs6677933	C	T	C	T	-0.0804404992253657	-0.0347025	NA	0.215726	FALSE	FALSE	FALSE	GCST90044692	0.0441783	0.432155	441614	Sepsis	TRUE	reported	textfile	0.0164216264400948	1.18501457470188e-06	11483	genus.Coprococcus2.id.11302	GCST90016984	2	1	TRUE	0.00208559871481929	1.35209961885278e-06	1.75972113840043	0.00208559871481929	23.9948023738335
rs72680320	T	C	T	C	-0.0649382010510421	0.0751159	NA	0.435584	FALSE	FALSE	FALSE	GCST90044692	0.0361421	0.0376773	453995	Sepsis	TRUE	reported	textfile	0.0139189993347894	2.27114657353396e-06	11009	genus.Coprococcus2.id.11302	GCST90016984	2	1	TRUE	0.00189226598457866	9.4653924424681e-06	1.46043404992587	0.00197359276699749	21.7662933855314
rs11080344	C	T	C	T	0.0516920958701435	-0.0681288	NA	0.451488	FALSE	FALSE	FALSE	GCST90044692	0.0366231	0.0628477	439292	Sepsis	TRUE	reported	textfile	0.0113054075053375	4.78692033971397e-06	15835	genus.Coprococcus3.id.11303	GCST90016985	2	1	TRUE	0.00131868041022581	7.58322132872552e-06	1.42264078472947	0.00131868041022581	20.9062355784142
rs13394391	C	T	C	T	-0.0709301584016131	0.0721038	NA	0.166196	FALSE	FALSE	FALSE	GCST90044692	0.048314	0.135594	449273	Sepsis	TRUE	reported	textfile	0.0150917845040903	2.20316718195661e-06	15834	genus.Coprococcus3.id.11303	GCST90016985	2	1	TRUE	0.00139319522805039	4.88060824338233e-06	1.89904788433742	0.00139328310413128	22.0892346620443
rs178271	T	C	T	C	0.14525692305973	0.111187	NA	0.0561515	FALSE	FALSE	FALSE	GCST90044692	0.0781635	0.154884	451698	Sepsis	TRUE	reported	textfile	0.0294238683871715	7.81087720864975e-07	10794	genus.Coprococcus3.id.11303	GCST90016985	2	1	TRUE	0.00153689059817592	4.4340833761528e-06	3.05696858818719	0.00225316276317027	24.371044470033
rs62481985	G	C	G	C	-0.0582385231531753	-0.0176933	NA	0.435737	FALSE	TRUE	TRUE	GCST90044692	0.0366197	0.628981	442850	Sepsis	TRUE	reported	textfile	0.0115052208041965	4.17559971057078e-07	15472	genus.Coprococcus3.id.11303	GCST90016985	2	1	FALSE	0.00161571707483915	5.11556547940627e-07	1.43109408363507	0.00165356681449455	25.6230480421594
rs7521171	G	A	G	A	-0.0596434398939691	0.088676	NA	0.277033	FALSE	FALSE	FALSE	GCST90044692	0.0409644	0.0304098	433674	Sepsis	TRUE	reported	textfile	0.0129278573040729	4.3224178406544e-06	15472	genus.Coprococcus3.id.11303	GCST90016985	2	1	TRUE	0.0013425349724173	1.02683410639244e-05	1.60805085072239	0.00137399396352922	21.2849319838569
rs8100692	T	C	T	C	0.0577410932265099	0.0238303	NA	0.423893	FALSE	FALSE	FALSE	GCST90044692	0.0362518	0.510952	454415	Sepsis	TRUE	reported	textfile	0.0113475949084393	4.16458834254728e-07	15829	genus.Coprococcus3.id.11303	GCST90016985	2	1	TRUE	0.00163263657184345	9.46902382667073e-07	1.42767897324692	0.00163325449187661	25.8918067526127
rs112893842	T	C	T	C	0.113810201946648	0.0127363	NA	0.122509	FALSE	FALSE	FALSE	GCST90044692	0.0549789	0.816804	448431	Sepsis	TRUE	reported	textfile	0.0232805615266658	1.44534652880105e-06	8183	genus.DefluviitaleaceaeUCG011.id.11287	GCST90016986	2	1	TRUE	0.0029127436111869	1.17598063009673e-07	2.10595810302803	0.0029127436111869	23.8987664624488
rs1582238	T	C	T	C	0.0805035878033149	-0.0485432	NA	0.336245	FALSE	FALSE	FALSE	GCST90044692	0.0388489	0.211468	433355	Sepsis	TRUE	reported	textfile	0.0167256720282713	1.56775081849983e-06	7983	genus.DefluviitaleaceaeUCG011.id.11287	GCST90016986	2	1	TRUE	0.00282376691346026	3.42139815696882e-06	1.49439925073483	0.0028943243377469	23.1666543510705
rs4344384	G	T	G	T	0.0715977822685902	0.00522348	NA	0.478942	FALSE	FALSE	FALSE	GCST90044692	0.0361245	0.885029	447921	Sepsis	TRUE	reported	textfile	0.0156309115064956	4.83238124876789e-06	8180	genus.DefluviitaleaceaeUCG011.id.11287	GCST90016986	2	1	TRUE	0.00255806609693496	4.58165005515411e-08	1.41371203828979	0.00255900209106572	20.981210061155
rs4677103	A	G	A	G	0.0977912099191572	0.0171609	NA	0.182539	FALSE	FALSE	FALSE	GCST90044692	0.0487068	0.72459	411808	Sepsis	TRUE	reported	textfile	0.0197263324270326	9.59556829877548e-07	7983	genus.DefluviitaleaceaeUCG011.id.11287	GCST90016986	2	1	TRUE	0.00299500729317184	2.720235847644e-07	1.76250116281579	0.00306983032609895	24.5757592436087
rs55658617	T	C	T	C	0.174368774971644	-0.00380875	NA	0.0791918	FALSE	FALSE	FALSE	GCST90044692	0.0662284	0.954139	456348	Sepsis	TRUE	reported	textfile	0.0362225535536972	2.152920309074e-06	6663	genus.DefluviitaleaceaeUCG011.id.11287	GCST90016986	2	1	TRUE	0.00282451903019747	7.24739875225667e-09	2.956745672287	0.00346682272688193	23.1728423201625
rs72731813	C	T	C	T	-0.147382972453203	0.109132	NA	0.0799472	FALSE	FALSE	FALSE	GCST90044692	0.0666757	0.10168	445844	Sepsis	TRUE	reported	textfile	0.0293796130821283	4.33115551496696e-07	7767	genus.DefluviitaleaceaeUCG011.id.11287	GCST90016986	2	1	TRUE	0.00306663590659911	5.87046175814976e-06	2.58924248592772	0.0032303962999336	25.165321229571
rs9608282	T	G	T	G	0.1429391901847	0.019025	NA	0.0742501	FALSE	FALSE	FALSE	GCST90044692	0.0687353	0.781944	449124	Sepsis	TRUE	reported	textfile	0.0299792984291401	2.52045375444087e-06	7716	genus.DefluviitaleaceaeUCG011.id.11287	GCST90016986	2	1	TRUE	0.00277107435026239	1.67878602302151e-07	2.6334045088982	0.00293834026156196	22.73315452089
rs9725395	A	G	A	G	-0.13833966866191	0.0235041	NA	0.0775018	FALSE	FALSE	FALSE	GCST90044692	0.0671008	0.726128	453299	Sepsis	TRUE	reported	textfile	0.0295540022460731	3.5192115415959e-06	8011	genus.DefluviitaleaceaeUCG011.id.11287	GCST90016986	2	1	TRUE	0.00267111669860165	2.68866993828679e-07	2.64520702774348	0.00272832466367915	21.9109323685917
rs11160353	T	A	T	A	-0.0691755635241121	-0.0551739	NA	0.481717	FALSE	TRUE	TRUE	GCST90044692	0.0361641	0.127096	445670	Sepsis	TRUE	reported	textfile	0.0147285052003316	2.70303066501562e-06	9234	genus.Desulfovibrio.id.3173	GCST90016987	2	1	FALSE	0.0023819213119756	5.10053322081765e-06	1.41531662303452	0.00238372305637535	22.0591140752817
rs13066142	G	A	G	A	0.119140589873539	-0.0136889	NA	0.0817129	FALSE	FALSE	FALSE	GCST90044692	0.0652461	0.833821	454622	Sepsis	TRUE	reported	textfile	0.0250890546883058	3.78665328844788e-06	9241	genus.Desulfovibrio.id.3173	GCST90016987	2	1	TRUE	0.00243482195617946	9.64569881262913e-08	2.41181384162978	0.00243482195617946	22.5502258381295
rs16863365	A	G	A	G	0.109402490929603	0.0508077	NA	0.128861	FALSE	FALSE	FALSE	GCST90044692	0.053503	0.342303	455763	Sepsis	TRUE	reported	textfile	0.0226963747544364	1.79450327629711e-06	8776	genus.Desulfovibrio.id.3173	GCST90016987	2	1	TRUE	0.0025085666289503	1.97609443815779e-06	2.12620336452037	0.0026411632335976	23.2349334635844
rs2853179	C	T	C	T	0.0811970782525123	-0.00384375	NA	0.230291	FALSE	FALSE	FALSE	GCST90044692	0.0434827	0.929561	435263	Sepsis	TRUE	reported	textfile	0.0174234433036507	2.42439224336511e-06	8949	genus.Desulfovibrio.id.3173	GCST90016987	2	1	TRUE	0.00234513683437445	1.71231241006781e-08	1.64824300204656	0.00242148888183039	21.71765007393
rs13279148	G	A	G	A	0.0715308989939077	0.0217599	NA	0.156116	FALSE	FALSE	FALSE	GCST90044692	0.0492755	0.65878	454658	Sepsis	TRUE	reported	textfile	0.0150877534135923	2.25282887230202e-06	17605	genus.Dorea.id.1997	GCST90016989	2	1	TRUE	0.00127496652695657	4.27323992203017e-07	2.00190098045238	0.00127525587323128	22.4769930538947
rs1899291	C	T	C	T	0.0697217193494612	-0.0566087	NA	0.12757	FALSE	FALSE	FALSE	GCST90044692	0.0537665	0.292404	453649	Sepsis	TRUE	reported	textfile	0.0150284615692585	4.56686151056982e-06	17609	genus.Dorea.id.1997	GCST90016989	2	1	TRUE	0.0012209312075567	2.42911193120245e-06	1.99426042871913	0.0012209312075567	21.5232141352755
rs4793307	C	T	C	T	0.0574165141538075	0.00321934	NA	0.262444	FALSE	FALSE	FALSE	GCST90044692	0.0407815	0.937079	452857	Sepsis	TRUE	reported	textfile	0.0122471633565748	4.00689846115733e-06	17600	genus.Dorea.id.1997	GCST90016989	2	1	TRUE	0.00124673878273983	1.36556710293877e-08	1.62476982399793	0.00124737559673466	21.9787314846376
rs62503162	A	G	A	G	-0.0974091298895409	-0.0457984	NA	0.087603	FALSE	FALSE	FALSE	GCST90044692	0.0635338	0.471001	452987	Sepsis	TRUE	reported	textfile	0.0194379244208239	7.46605041971618e-07	16210	genus.Dorea.id.1997	GCST90016989	2	1	TRUE	0.00142427938344579	1.1386656143778e-06	2.47480734661315	0.00154702644069081	25.1130551109799
rs73729431	C	T	C	T	-0.137450295623033	0.0306572	NA	0.0550153	FALSE	FALSE	FALSE	GCST90044692	0.0784716	0.696034	453865	Sepsis	TRUE	reported	textfile	0.0299983239326588	3.16739520515805e-06	9596	genus.Dorea.id.1997	GCST90016989	2	1	TRUE	0.00119095260557762	3.34461062645939e-07	2.93861106892776	0.00218347565070602	20.9941055110653
rs112205261	T	C	T	C	-0.188617927403085	-0.0322198	NA	0.0638898	FALSE	FALSE	FALSE	GCST90044692	0.0732245	0.659927	452678	Sepsis	TRUE	reported	textfile	0.0403613189112696	3.34648441352285e-06	5036	genus.Eggerthella.id.819	GCST90016990	2	1	TRUE	0.0042267863689291	4.24266184524847e-07	2.86423211692057	0.00431958467111677	21.8391251847806
rs2223081	G	A	G	A	0.102571659284534	0.0107636	NA	0.25625	FALSE	FALSE	FALSE	GCST90044692	0.0411852	0.793825	451273	Sepsis	TRUE	reported	textfile	0.0221107621073909	3.88888500882744e-06	5147	genus.Eggerthella.id.819	GCST90016990	2	1	TRUE	0.00416532796584139	1.49671264646167e-07	1.58628346066859	0.00416532796584139	21.5202512887791
rs2240838	A	G	A	G	0.0980581845597842	0.00688879	NA	0.541146	FALSE	FALSE	FALSE	GCST90044692	0.0372907	0.853439	421658	Sepsis	TRUE	reported	textfile	0.0197652804801872	7.36204777610001e-07	5147	genus.Eggerthella.id.819	GCST90016990	2	1	TRUE	0.00476106065585445	7.47808744704619e-08	1.4180125211838	0.00476106065585445	24.6128402999521
rs3851328	T	G	T	G	-0.107774250893741	0.0186284	NA	0.234668	FALSE	FALSE	FALSE	GCST90044692	0.0422299	0.659127	453537	Sepsis	TRUE	reported	textfile	0.023652669427483	4.1758892334647e-06	5147	genus.Eggerthella.id.819	GCST90016990	2	1	TRUE	0.00401916010006291	4.26399385539387e-07	1.6969038937349	0.00401916010006291	20.7620246157559
rs76663501	C	T	C	T	0.175349437307129	0.123102	NA	0.0899533	FALSE	FALSE	FALSE	GCST90044692	0.0625111	0.0489211	456348	Sepsis	TRUE	reported	textfile	0.0378576400270431	4.82573871418581e-06	4814	genus.Eggerthella.id.819	GCST90016990	2	1	TRUE	0.00415249519728139	8.49802484465146e-06	2.62667645002583	0.00443858067444512	21.4536740685464
rs11027642	C	T	C	T	0.129005537806687	-0.0852567	NA	0.122118	FALSE	FALSE	FALSE	GCST90044692	0.0547886	0.119684	454940	Sepsis	TRUE	reported	textfile	0.0284843924959275	4.91871479202414e-06	5583	genus.Eisenbergiella.id.11304	GCST90016991	2	1	TRUE	0.00366182455685218	5.30615678423418e-06	2.1283388636112	0.00366182455685218	20.511753293707
rs12278566	T	A	T	A	-0.121064706269055	0.0114482	NA	0.156964	FALSE	TRUE	FALSE	GCST90044692	0.0493488	0.816549	452888	Sepsis	TRUE	reported	textfile	0.0251658040901497	1.65000570736617e-06	5582	genus.Eisenbergiella.id.11304	GCST90016991	2	1	TRUE	0.00412956493421941	1.17930712778689e-07	1.88020726950573	0.00413030194292624	23.1426710607753
rs1508033	A	C	A	C	0.0915459612410913	0.0317708	NA	0.362118	FALSE	FALSE	FALSE	GCST90044692	0.0373614	0.395122	452180	Sepsis	TRUE	reported	textfile	0.0195786521308587	3.22888598095557e-06	5580	genus.Eisenbergiella.id.11304	GCST90016991	2	1	TRUE	0.00390213942746851	1.58458332573464e-06	1.46251351975883	0.00390422991038963	21.8631532168781
rs2683098	C	T	C	T	0.10731893913083	0.00341714	NA	0.212363	FALSE	FALSE	FALSE	GCST90044692	0.0441101	0.938251	448468	Sepsis	TRUE	reported	textfile	0.0225150293426238	2.23749948148476e-06	5582	genus.Eisenbergiella.id.11304	GCST90016991	2	1	TRUE	0.00405444378182741	1.31508918360495e-08	1.68216051001151	0.00405516743815957	22.7199675776473
rs3812426	G	A	G	A	0.1064473157832	-0.0030843	NA	0.231345	FALSE	FALSE	FALSE	GCST90044692	0.0424738	0.942111	455336	Sepsis	TRUE	reported	textfile	0.0224159001674308	2.71687036643629e-06	5583	genus.Eisenbergiella.id.11304	GCST90016991	2	1	TRUE	0.00402433168353438	1.1555180640007e-08	1.67490430052152	0.00402433168353438	22.5505460025645
rs4462860	G	A	G	A	0.0939070917039514	0.0331629	NA	0.336022	FALSE	FALSE	FALSE	GCST90044692	0.0385919	0.390162	439224	Sepsis	TRUE	reported	textfile	0.0201104291035837	4.16220632137478e-06	5460	genus.Eisenbergiella.id.11304	GCST90016991	2	1	TRUE	0.00389178291123632	1.61814609761228e-06	1.48599606280342	0.00397913808295969	21.8049003662364
rs11098863	T	A	T	A	-0.0966008311136557	0.0262205	NA	0.497882	FALSE	TRUE	TRUE	GCST90044692	0.035898	0.465136	453170	Sepsis	TRUE	reported	textfile	0.0162677009585777	3.0564579715541e-09	7524	genus.Enterorhabdus.id.820	GCST90016992	2	1	FALSE	0.00466600150891517	1.16908658115049e-06	1.41107654748078	0.00466600150891517	35.2621968135998
rs114731706	T	G	T	G	0.182308046162604	0.0345597	NA	0.0535594	FALSE	FALSE	FALSE	GCST90044692	0.0802882	0.666871	447634	Sepsis	TRUE	reported	textfile	0.0382297829422645	2.17342033028026e-06	5956	genus.Enterorhabdus.id.820	GCST90016992	2	1	TRUE	0.00301414178656154	4.06014982847362e-07	2.95038829741243	0.00380490290294271	22.7409188723539
rs3017103	A	G	A	G	0.0980897010721781	-0.0119166	NA	0.17995	FALSE	FALSE	FALSE	GCST90044692	0.046984	0.79978	448249	Sepsis	TRUE	reported	textfile	0.0208994560005481	2.94044192066011e-06	7524	genus.Enterorhabdus.id.820	GCST90016992	2	1	TRUE	0.00291993753915467	1.40964721780996e-07	1.81283958271497	0.00291993753915467	22.0280908188192
rs73331712	T	C	T	C	0.261989511949039	0.0261235	NA	0.04613	FALSE	FALSE	FALSE	GCST90044692	0.0858048	0.760783	452656	Sepsis	TRUE	reported	textfile	0.0551230192058587	4.84922933279667e-06	3109	genus.Enterorhabdus.id.820	GCST90016992	2	1	TRUE	0.00299409942345181	2.03116508497998e-07	3.07357176408209	0.00721796009563707	22.5892503245775
rs7923280	A	T	A	T	0.0860019069308143	-0.010916	NA	0.378743	FALSE	TRUE	FALSE	GCST90044692	0.0370166	0.768074	452246	Sepsis	TRUE	reported	textfile	0.0169148343566981	5.23855908256078e-07	7524	genus.Enterorhabdus.id.820	GCST90016992	2	1	TRUE	0.00342497443384223	1.90563478209721e-07	1.46720954153473	0.00342497443384223	25.851197381477
rs17804233	T	C	T	C	-0.0662914011002415	-0.030778	NA	0.506201	FALSE	FALSE	FALSE	GCST90044692	0.0359363	0.391744	451218	Sepsis	TRUE	reported	textfile	0.0144203185322106	4.58605037064017e-06	9783	genus.Erysipelatoclostridium.id.11381	GCST90016993	2	1	TRUE	0.00215597683562473	1.60738208686746e-06	1.42629999418719	0.00215597683562473	21.1331720586673
rs340991	A	G	A	G	-0.0740481868027131	-0.0608793	NA	0.299292	FALSE	FALSE	FALSE	GCST90044692	0.0391935	0.120352	452238	Sepsis	TRUE	reported	textfile	0.0158891384074267	3.74942376541955e-06	9781	genus.Erysipelatoclostridium.id.11381	GCST90016993	2	1	TRUE	0.00221555039595802	5.28706512779543e-06	1.57141891924791	0.00221600251595612	21.7184166695171
rs4697572	A	G	A	G	-0.0810636427293256	0.0857687	NA	0.257156	FALSE	FALSE	FALSE	GCST90044692	0.0412099	0.0374098	450930	Sepsis	TRUE	reported	textfile	0.0163308217649845	7.59350031039969e-07	9779	genus.Erysipelatoclostridium.id.11381	GCST90016993	2	1	TRUE	0.00251281328829923	9.49196576542049e-06	1.61493579957937	0.00251383875479442	24.6397418435796
rs58236560	G	T	G	T	-0.111156880093358	0.0185775	NA	0.0987491	FALSE	FALSE	FALSE	GCST90044692	0.0600142	0.756902	453928	Sepsis	TRUE	reported	textfile	0.0234425722107096	2.16119878008495e-06	9368	genus.Erysipelatoclostridium.id.11381	GCST90016993	2	1	TRUE	0.0022934102766561	2.09977208649768e-07	2.26896973741198	0.00239478610311165	22.483409598601
rs622418	A	G	A	G	-0.0668051075673644	0.0497027	NA	0.496506	FALSE	FALSE	FALSE	GCST90044692	0.0359067	0.166292	452974	Sepsis	TRUE	reported	textfile	0.0143224491534843	3.68156005162692e-06	9783	genus.Erysipelatoclostridium.id.11381	GCST90016993	2	1	TRUE	0.00221940495632528	4.19868124425008e-06	1.41661982699833	0.00221940495632528	21.7562858865454
rs6474512	A	C	A	C	0.0670149951982526	-0.0247757	NA	0.46124	FALSE	FALSE	FALSE	GCST90044692	0.0369155	0.502128	431008	Sepsis	TRUE	reported	textfile	0.014320143140959	3.01545524588479e-06	9783	genus.Erysipelatoclostridium.id.11381	GCST90016993	2	1	TRUE	0.00223405921169872	9.8705119886345e-07	1.41639174149217	0.00223405921169872	21.900259626382
rs710230	T	C	T	C	0.143381273926561	0.0742638	NA	0.0637389	FALSE	FALSE	FALSE	GCST90044692	0.0750151	0.322182	436672	Sepsis	TRUE	reported	textfile	0.0281513877248326	6.3311976152201e-07	9016	genus.Erysipelatoclostridium.id.11381	GCST90016993	2	1	TRUE	0.00264515846207981	2.14764141222302e-06	2.67304801445803	0.00286958874984369	25.9409127424574
rs7221249	A	G	A	G	0.0839860522943573	0.0109734	NA	0.526965	FALSE	FALSE	FALSE	GCST90044692	0.0362529	0.762126	445547	Sepsis	TRUE	reported	textfile	0.014274140177117	4.30951305917139e-09	9781	genus.Erysipelatoclostridium.id.11381	GCST90016993	2	1	TRUE	0.00352692909758312	2.00771738257298e-07	1.41169730888832	0.00352764788014445	34.6189922345014
rs10164067	T	G	T	G	-0.103260130901904	0.0914851	NA	0.0867977	FALSE	FALSE	FALSE	GCST90044692	0.0634351	0.149251	455761	Sepsis	TRUE	reported	textfile	0.0212405018270505	1.13085632201103e-06	14427	genus.ErysipelotrichaceaeUCG003.id.11384	GCST90016994	2	1	TRUE	0.00158397572340571	4.55769489631268e-06	2.55124865664588	0.00163572016827767	23.6339219101293
rs11994308	C	T	C	T	0.1154174132246	-0.103944	NA	0.0611815	FALSE	FALSE	FALSE	GCST90044692	0.0753053	0.167492	452359	Sepsis	TRUE	reported	textfile	0.024250252172865	1.32562909641338e-06	13558	genus.ErysipelotrichaceaeUCG003.id.11384	GCST90016994	2	1	TRUE	0.00151827854861191	4.17495408462485e-06	2.82367087235885	0.00166822064194481	22.6521878695931
rs17798136	G	A	G	A	0.158817550217896	-0.0904991	NA	0.0373974	FALSE	FALSE	FALSE	GCST90044692	0.0968765	0.350216	433640	Sepsis	TRUE	reported	textfile	0.0347674310812806	3.23598067660677e-06	7421	genus.ErysipelotrichaceaeUCG003.id.11384	GCST90016994	2	1	TRUE	0.0013987659801189	1.91230236327863e-06	2.99504821548529	0.00280470140284285	20.8666043020496
rs28568391	A	G	A	G	-0.0583910808811354	-0.00770788	NA	0.428295	FALSE	FALSE	FALSE	GCST90044692	0.0362636	0.831677	452227	Sepsis	TRUE	reported	textfile	0.0118740516114377	6.41952772312476e-07	14544	genus.ErysipelotrichaceaeUCG003.id.11384	GCST90016994	2	1	TRUE	0.00162066007027256	9.89996745655729e-08	1.43199290176463	0.00166015801959544	24.1821641346762
rs59068084	T	G	T	G	0.0564772432262274	0.0413027	NA	0.409319	FALSE	FALSE	FALSE	GCST90044692	0.0364272	0.256861	454488	Sepsis	TRUE	reported	textfile	0.0120223866969195	3.11741970364323e-06	14544	genus.ErysipelotrichaceaeUCG003.id.11384	GCST90016994	2	1	TRUE	0.00147918977643951	2.81714910439473e-06	1.44988189167671	0.00151524511247877	22.0681330564215
rs59104037	A	G	A	G	-0.0951262610443706	-0.0204567	NA	0.0883265	FALSE	FALSE	FALSE	GCST90044692	0.063094	0.745767	455452	Sepsis	TRUE	reported	textfile	0.0204742088015205	4.48256178875812e-06	14848	genus.ErysipelotrichaceaeUCG003.id.11384	GCST90016994	2	1	TRUE	0.001446967961007	2.30356611407565e-07	2.49483086007139	0.00145193146768875	21.586717003008
rs62403464	T	C	T	C	-0.0731743255532411	0.0287743	NA	0.16467	FALSE	FALSE	FALSE	GCST90044692	0.0482161	0.550656	456348	Sepsis	TRUE	reported	textfile	0.0156515721505751	3.43738377259404e-06	14899	genus.ErysipelotrichaceaeUCG003.id.11384	GCST90016994	2	1	TRUE	0.00146509556629827	7.80424309830593e-07	1.91045374688335	0.00146509556629827	21.8575520537494
rs75949021	T	C	T	C	-0.169667060418097	-0.00438154	NA	0.0518449	FALSE	FALSE	FALSE	GCST90044692	0.0808582	0.956785	454346	Sepsis	TRUE	reported	textfile	0.0374237933824411	3.57507454754237e-06	6721	genus.ErysipelotrichaceaeUCG003.id.11384	GCST90016994	2	1	TRUE	0.00137784966398876	6.43444617468454e-09	3.06806639939812	0.00304977844538565	20.5541469689353
rs76502207	T	C	T	C	0.144843760497513	-0.123613	NA	0.0606993	FALSE	FALSE	FALSE	GCST90044692	0.0747195	0.098055	456348	Sepsis	TRUE	reported	textfile	0.0289929134050557	6.41121275552691e-07	10740	genus.ErysipelotrichaceaeUCG003.id.11384	GCST90016994	2	1	TRUE	0.00167259210697467	5.99740705492523e-06	3.00465075468652	0.00231891167329215	24.9583497564073
rs113127095	A	G	A	G	0.1510093946692	-0.00407286	NA	0.0578314	FALSE	FALSE	FALSE	GCST90044692	0.0775424	0.958111	447750	Sepsis	TRUE	reported	textfile	0.0323434364281351	3.33349326513005e-06	8433	genus.Escherichia.Shigella.id.3504	GCST90016995	2	1	TRUE	0.00181328534117956	6.04541662259666e-09	2.97014198682121	0.00257890338315145	21.798951813932
rs1154904	A	G	A	G	-0.0613376410063492	-0.0239963	NA	0.461872	FALSE	FALSE	FALSE	GCST90044692	0.036007	0.505133	452133	Sepsis	TRUE	reported	textfile	0.0130644295841106	3.03750643118048e-06	12002	genus.Escherichia.Shigella.id.3504	GCST90016995	2	1	TRUE	0.00183355926626001	9.73240150863144e-07	1.43125581324197	0.00183355926626001	22.0431285777812
rs2267739	G	C	G	C	0.115505392160391	-0.0472655	NA	0.0728194	FALSE	TRUE	FALSE	GCST90044692	0.0688326	0.492288	456348	Sepsis	TRUE	reported	textfile	0.0237627698957131	1.42478109667033e-06	11853	genus.Escherichia.Shigella.id.3504	GCST90016995	2	1	TRUE	0.00196505583172201	1.03325012678019e-06	2.58708801940157	0.00198971288549697	23.6270985484534
rs35555519	C	G	C	G	0.101975959409087	0.0750222	NA	0.0814882	FALSE	TRUE	FALSE	GCST90044692	0.0653828	0.251204	455710	Sepsis	TRUE	reported	textfile	0.0222883058397036	4.92331995840773e-06	12002	genus.Escherichia.Shigella.id.3504	GCST90016995	2	1	TRUE	0.00174141904122381	2.88507468159139e-06	2.44176503038364	0.00174141904122381	20.9334824596401
rs592299	T	C	T	C	-0.0592004334374333	0.0128069	NA	0.468076	FALSE	FALSE	FALSE	GCST90044692	0.0360416	0.722338	450936	Sepsis	TRUE	reported	textfile	0.0129486431112292	4.76927187664672e-06	11995	genus.Escherichia.Shigella.id.3504	GCST90016995	2	1	TRUE	0.00173885821248729	2.76684954400735e-07	1.4181572424353	0.00173987137264405	20.9026452862662
rs73208162	A	G	A	G	-0.119295648011924	-0.2409	NA	0.0682974	FALSE	FALSE	FALSE	GCST90044692	0.0717166	0.000782109	448604	Sepsis	TRUE	reported	textfile	0.0248389935164326	2.19391298389724e-06	11073	genus.Escherichia.Shigella.id.3504	GCST90016995	2	1	TRUE	0.00191851838199786	2.47245974809055e-05	2.61376563729872	0.00207917214958135	23.0664740384249
rs112617308	T	C	T	C	-0.17087336142407	-0.0311677	NA	0.09844	FALSE	FALSE	FALSE	GCST90044692	0.060114	0.604126	455374	Sepsis	TRUE	reported	textfile	0.0362843970742838	2.38032542462856e-06	4001	genus..Eubacteriumbrachygroup.id.11296	GCST90016996	2	1	TRUE	0.00551512906811808	5.89065722418386e-07	2.29511360103334	0.00551512906811808	22.1773118808108
rs2913110	C	T	C	T	0.105143062329495	-0.0103374	NA	0.41365	FALSE	FALSE	FALSE	GCST90044692	0.0364008	0.776419	454096	Sepsis	TRUE	reported	textfile	0.0229419728069847	4.55805925779257e-06	4001	genus..Eubacteriumbrachygroup.id.11296	GCST90016996	2	1	TRUE	0.00522484304979506	1.76728446909596e-07	1.45115912264024	0.00522484304979506	21.0038893815845
rs4862235	G	A	G	A	0.104806298434417	0.0291673	NA	0.415697	FALSE	FALSE	FALSE	GCST90044692	0.0364562	0.423672	450926	Sepsis	TRUE	reported	textfile	0.0225751345578332	3.73143284193457e-06	4000	genus..Eubacteriumbrachygroup.id.11296	GCST90016996	2	1	TRUE	0.00536078321241048	1.40266772328295e-06	1.42777687375062	0.00536211688876521	21.5533147141208
rs62348779	T	C	T	C	-0.201480568519595	0.0769519	NA	0.0724144	FALSE	FALSE	FALSE	GCST90044692	0.0695199	0.268335	450601	Sepsis	TRUE	reported	textfile	0.0432860149871789	3.78122011636165e-06	3827	genus..Eubacteriumbrachygroup.id.11296	GCST90016996	2	1	TRUE	0.00538856552131271	2.68488076192806e-06	2.67779198047771	0.00563231179231712	21.6656201333781
rs9613196	T	A	T	A	-0.238718472435947	-0.0857873	NA	0.0621022	FALSE	TRUE	FALSE	GCST90044692	0.0750381	0.252935	443970	Sepsis	TRUE	reported	textfile	0.0528561035322752	4.98786317589988e-06	3004	genus..Eubacteriumbrachygroup.id.11296	GCST90016996	2	1	TRUE	0.00507482162704228	2.86409123918586e-06	2.89697740974386	0.00674885582769767	20.3977265101784
rs115325767	G	C	G	C	0.0783321876449719	-0.00550351	NA	0.102178	FALSE	TRUE	FALSE	GCST90044692	0.0592135	0.925948	454211	Sepsis	TRUE	reported	textfile	0.017471885357439	2.62197247694284e-06	16555	genus..Eubacteriumcoprostanoligenesgroup.id.11375	GCST90016997	2	1	TRUE	0.00115531161615552	1.89297029572186e-08	2.24804170531921	0.00121282240594479	20.1002272916279
rs12906958	C	T	C	T	-0.0533159248785428	0.0146361	NA	0.31551	FALSE	FALSE	FALSE	GCST90044692	0.038937	0.706997	446048	Sepsis	TRUE	reported	textfile	0.0115934765314648	4.34802821078166e-06	17380	genus..Eubacteriumcoprostanoligenesgroup.id.11375	GCST90016997	2	1	TRUE	0.00121550994665714	3.09621691756982e-07	1.52840543466979	0.00121550994665714	21.1488384765363
rs17159861	C	T	C	T	0.0962227578374938	0.012781	NA	0.116575	FALSE	FALSE	FALSE	GCST90044692	0.0562337	0.820203	448035	Sepsis	TRUE	reported	textfile	0.0168388279036101	1.03787291667733e-08	17380	genus..Eubacteriumcoprostanoligenesgroup.id.11375	GCST90016997	2	1	TRUE	0.00187549887017726	1.13198859962545e-07	2.21991703795646	0.00187549887017726	32.6536612707608
rs4076415	T	G	T	G	0.0515152023270292	-0.0546133	NA	0.440531	FALSE	FALSE	FALSE	GCST90044692	0.0374939	0.145229	422202	Sepsis	TRUE	reported	textfile	0.0110294347490564	1.98973518186375e-06	16960	genus..Eubacteriumcoprostanoligenesgroup.id.11375	GCST90016997	2	1	TRUE	0.00125377517404738	4.6492118729385e-06	1.43636951645022	0.00128478761787777	21.8154566525568
rs6762473	C	A	C	A	0.0521583647345351	0.0344733	NA	0.341776	FALSE	FALSE	FALSE	GCST90044692	0.0376656	0.360062	456085	Sepsis	TRUE	reported	textfile	0.0112352505249882	4.2611288243467e-06	17377	genus..Eubacteriumcoprostanoligenesgroup.id.11375	GCST90016997	2	1	TRUE	0.00123863786556038	1.8356120172101e-06	1.48105150356112	0.0012388514661435	21.5517436334415
rs76898927	G	A	G	A	0.123055019732079	-0.0644147	NA	0.0458317	FALSE	FALSE	FALSE	GCST90044692	0.0865231	0.456586	451532	Sepsis	TRUE	reported	textfile	0.0266374911785224	4.78979174198274e-06	12197	genus..Eubacteriumcoprostanoligenesgroup.id.11375	GCST90016997	2	1	TRUE	0.001226532992137	1.21453786445914e-06	2.94184529757746	0.00174691144000269	21.340865613112
rs9648214	T	C	T	C	-0.0828719424900575	0.0332487	NA	0.128863	FALSE	FALSE	FALSE	GCST90044692	0.0533029	0.532779	455591	Sepsis	TRUE	reported	textfile	0.0164309869258978	2.52029867929822e-07	17379	genus..Eubacteriumcoprostanoligenesgroup.id.11375	GCST90016997	2	1	TRUE	0.00146168126281244	8.52615148352978e-07	2.16608772714507	0.00146176525571271	25.4382796418653
rs265534	T	G	T	G	-0.0563756083216695	-0.0618691	NA	0.43738	FALSE	FALSE	FALSE	GCST90044692	0.0363666	0.0888941	448235	Sepsis	TRUE	reported	textfile	0.0120127195063776	2.26758039625934e-06	14776	genus..Eubacteriumeligensgroup.id.14372	GCST90016998	2	1	TRUE	0.00148852035138905	6.34227683740836e-06	1.4602249938887	0.00148852035138905	22.024183116213
rs4583233	A	C	A	C	0.0670204772475218	0.0115404	NA	0.345165	FALSE	FALSE	FALSE	GCST90044692	0.0376342	0.759112	456348	Sepsis	TRUE	reported	textfile	0.0128121779815614	2.83851908636396e-07	14327	genus..Eubacteriumeligensgroup.id.14372	GCST90016998	2	1	TRUE	0.00184870402308994	2.06054455374133e-07	1.53355936880556	0.00190653896544098	27.3633399537885
rs6923695	T	G	T	G	0.103267603329869	0.000337957	NA	0.0778381	FALSE	FALSE	FALSE	GCST90044692	0.0670498	0.995978	455516	Sepsis	TRUE	reported	textfile	0.0229524502317044	4.87406317877696e-06	12891	genus..Eubacteriumeligensgroup.id.14372	GCST90016998	2	1	TRUE	0.0013682874566547	5.56715958685393e-11	2.60598768212681	0.00156808398232118	20.2427768222303
rs72839198	C	G	C	G	0.155658995251687	-0.0428163	NA	0.048578	FALSE	TRUE	FALSE	GCST90044692	0.0830588	0.606208	455165	Sepsis	TRUE	reported	textfile	0.0375612220523567	3.13913646703203e-06	4926	genus..Eubacteriumeligensgroup.id.14372	GCST90016998	2	1	TRUE	0.00116109131176056	5.82307607266283e-07	2.63625197023716	0.003475672754182	17.1739035101052
rs74606150	C	G	C	G	-0.196453544549325	0.0329501	NA	0.0411178	FALSE	TRUE	FALSE	GCST90044692	0.091044	0.717416	445427	Sepsis	TRUE	reported	textfile	0.0425649510311357	4.24506334451182e-06	5381	genus..Eubacteriumeligensgroup.id.14372	GCST90016998	2	1	TRUE	0.0014397650755378	2.87022829135345e-07	3.12236474132327	0.0039445497133129	21.3017587542974
rs151257695	A	G	A	G	0.209509778724955	0.0511208	NA	0.0704366	FALSE	FALSE	FALSE	GCST90044692	0.070159	0.466221	453060	Sepsis	TRUE	reported	textfile	0.0454847225801605	3.09680915789635e-06	3587	genus..Eubacteriumfissicatenagroup.id.14373	GCST90016999	2	1	TRUE	0.00550765576029135	1.16341256303915e-06	2.7241513866987	0.00588336344398825	21.2166834062529
rs2733072	G	A	G	A	0.109644167948117	0.0328721	NA	0.434003	FALSE	FALSE	FALSE	GCST90044692	0.0374527	0.380109	425218	Sepsis	TRUE	reported	textfile	0.022830586609729	1.49089216111482e-06	3833	genus..Eubacteriumfissicatenagroup.id.14373	GCST90016999	2	1	TRUE	0.00598436391576462	1.68808244625496e-06	1.41346962485638	0.00598436391576462	23.0641222623096
rs3771393	C	T	C	T	0.130842344234957	0.00816944	NA	0.265777	FALSE	FALSE	FALSE	GCST90044692	0.0404872	0.84009	455918	Sepsis	TRUE	reported	textfile	0.026667104373126	7.37909325624841e-07	3792	genus..Eubacteriumfissicatenagroup.id.14373	GCST90016999	2	1	TRUE	0.00624470911928691	8.92184763061921e-08	1.64213941424416	0.00631183762448529	24.0738146055917
rs7104872	G	A	G	A	0.138611742742229	0.0419863	NA	0.183739	FALSE	FALSE	FALSE	GCST90044692	0.0465193	0.366762	448334	Sepsis	TRUE	reported	textfile	0.0291905525245554	2.73150389788929e-06	3829	genus..Eubacteriumfissicatenagroup.id.14373	GCST90016999	2	1	TRUE	0.00585133011711467	1.78506421414142e-06	1.80627968979378	0.0058574101343363	22.5483837153925
rs10798999	C	T	C	T	0.0601660737633011	0.0287712	NA	0.217019	FALSE	FALSE	FALSE	GCST90044692	0.0437003	0.510296	447880	Sepsis	TRUE	reported	textfile	0.0126752446850334	2.60557880547594e-06	16561	genus..Eubacteriumhalliigroup.id.11338	GCST90017000	2	1	TRUE	0.00135842311050834	9.49844373570333e-07	1.63117152090685	0.00135883272982132	22.5315277504715
rs10808115	A	C	A	C	-0.0504747407839271	0.0254143	NA	0.467591	FALSE	FALSE	FALSE	GCST90044692	0.0359455	0.479553	453880	Sepsis	TRUE	reported	textfile	0.0109922475222328	4.42448483155775e-06	16566	genus..Eubacteriumhalliigroup.id.11338	GCST90017000	2	1	TRUE	0.0012713276497088	1.09539945996008e-06	1.41480090104738	0.0012713276497088	21.0850772314572
rs13116360	T	C	T	C	0.154124444645952	-0.00789739	NA	0.055874	FALSE	FALSE	FALSE	GCST90044692	0.0778715	0.919221	456348	Sepsis	TRUE	reported	textfile	0.0297185330554663	2.94486822953011e-07	10323	genus..Eubacteriumhalliigroup.id.11338	GCST90017000	2	1	TRUE	0.00162113234478424	2.25380237527307e-08	3.0194673089039	0.00259917939813017	26.896038196473
rs28584818	A	G	A	G	0.126115363898252	0.11177	NA	0.052483	FALSE	FALSE	FALSE	GCST90044692	0.0800691	0.16274	456348	Sepsis	TRUE	reported	textfile	0.0268627474424814	4.43234779020068e-06	11095	genus..Eubacteriumhalliigroup.id.11338	GCST90017000	2	1	TRUE	0.00132890029269825	4.26996686973357e-06	2.82952856245683	0.00198300614564133	22.0411949987391
rs60254196	A	G	A	G	-0.0522831629686655	0.0269838	NA	0.514917	FALSE	FALSE	FALSE	GCST90044692	0.0361485	0.455382	446323	Sepsis	TRUE	reported	textfile	0.0111864909683667	2.69671921719683e-06	16238	genus..Eubacteriumhalliigroup.id.11338	GCST90017000	2	1	TRUE	0.00131703820240589	1.22104277606233e-06	1.42547677183801	0.00134360928559069	21.8441904179322
rs6550770	T	C	T	C	-0.198087408104575	0.00706422	NA	0.0533781	FALSE	FALSE	FALSE	GCST90044692	0.0797791	0.929442	456348	Sepsis	TRUE	reported	textfile	0.0443544874600637	4.82300455789055e-06	4279	genus..Eubacteriumhalliigroup.id.11338	GCST90017000	2	1	TRUE	0.00120268184302823	1.71812956444003e-08	2.90140735971675	0.00464171843386514	19.9452097895888
rs74018587	C	T	C	T	0.208942799186401	-0.0708784	NA	0.0322697	FALSE	FALSE	FALSE	GCST90044692	0.100842	0.48214	455768	Sepsis	TRUE	reported	textfile	0.0438219737316112	3.70257284184543e-06	3039	genus..Eubacteriumhalliigroup.id.11338	GCST90017000	2	1	TRUE	0.00137059794269944	1.08255555112676e-06	2.4157794591166	0.00742997432224084	22.7337431444572
rs949971	T	G	T	G	-0.0540163641850448	0.0302133	NA	0.378088	FALSE	FALSE	FALSE	GCST90044692	0.0371224	0.415712	450382	Sepsis	TRUE	reported	textfile	0.0116100708747731	3.29002023313144e-06	16566	genus..Eubacteriumhalliigroup.id.11338	GCST90017000	2	1	TRUE	0.00130511433397048	1.45154116048614e-06	1.49432031089457	0.00130511433397048	21.6461645475135
rs34297067	A	G	A	G	-0.186906548469567	-0.00693971	NA	0.152728	FALSE	FALSE	FALSE	GCST90044692	0.0498024	0.889178	454661	Sepsis	TRUE	reported	textfile	0.0341474916846643	6.59783590910388e-08	3271	genus..Eubacteriumnodatumgroup.id.11297	GCST90017001	2	1	TRUE	0.00901584422721637	4.25488507058547e-08	1.9529857749371	0.00908143468859322	29.9592832713571
rs61841040	G	T	G	T	0.16062114062078	-0.0673986	NA	0.152611	FALSE	FALSE	FALSE	GCST90044692	0.0496493	0.174624	455756	Sepsis	TRUE	reported	textfile	0.0341609285495782	3.56140921839411e-06	3295	genus..Eubacteriumnodatumgroup.id.11297	GCST90017001	2	1	TRUE	0.00666881113860319	4.03812249949405e-06	1.96090871402065	0.00666881113860319	22.1078280090977
rs77910827	C	T	C	T	0.201788440873475	-0.110582	NA	0.0983289	FALSE	FALSE	FALSE	GCST90044692	0.0604492	0.0673479	452817	Sepsis	TRUE	reported	textfile	0.041356826061215	9.05381284941437e-07	3271	genus..Eubacteriumnodatumgroup.id.11297	GCST90017001	2	1	TRUE	0.00717757951149958	7.33314601309357e-06	2.36530676220574	0.0072298941254235	23.8066434073261
rs2973294	G	T	G	T	0.0923558710698249	0.0371636	NA	0.43631	FALSE	FALSE	FALSE	GCST90044692	0.0359737	0.301568	456247	Sepsis	TRUE	reported	textfile	0.0195438711807532	2.38836425360718e-06	5378	genus..Eubacteriumoxidoreducensgroup.id.11339	GCST90017002	2	1	TRUE	0.00413664570639672	2.33867607650679e-06	1.43324683154203	0.00413664570639672	22.3309826812166
rs34561138	G	A	G	A	0.21614534542657	0.0631183	NA	0.0670059	FALSE	FALSE	FALSE	GCST90044692	0.0715067	0.377403	455796	Sepsis	TRUE	reported	textfile	0.0459919696239924	2.51162685546062e-06	4186	genus..Eubacteriumoxidoreducensgroup.id.11339	GCST90017002	2	1	TRUE	0.00409155048968001	1.70734829355028e-06	2.97564844626802	0.00525109110614025	22.0865436409693
rs440215	C	T	C	T	0.093276592479957	-0.0315659	NA	0.455124	FALSE	FALSE	FALSE	GCST90044692	0.036169	0.382809	448875	Sepsis	TRUE	reported	textfile	0.019529390755972	1.65407199835244e-06	5377	genus..Eubacteriumoxidoreducensgroup.id.11339	GCST90017002	2	1	TRUE	0.00422541851020473	1.66904627003475e-06	1.43205175340876	0.00422620131225886	22.8122411769891
rs10248854	C	A	C	A	-0.0527826766524865	-0.0682131	NA	0.355214	FALSE	FALSE	FALSE	GCST90044692	0.0375478	0.0692629	451153	Sepsis	TRUE	reported	textfile	0.0113463501938763	4.20675858274682e-06	17348	genus..Eubacteriumrectalegroup.id.14374	GCST90017003	2	1	TRUE	0.00124588976713834	7.23217943613671e-06	1.49444828244493	0.00124603323967922	21.6406575541167
rs10797540	A	G	A	G	0.0503179066833849	0.0123758	NA	0.434912	FALSE	FALSE	FALSE	GCST90044692	0.0361322	0.731963	455463	Sepsis	TRUE	reported	textfile	0.0108389459069818	3.53383933195905e-06	17350	genus..Eubacteriumrectalegroup.id.14374	GCST90017003	2	1	TRUE	0.00124074472169843	2.57077100991457e-07	1.42769943766088	0.00124074472169843	21.551178943545
rs117151453	G	C	G	C	-0.113140608673848	-0.042405	NA	0.0553378	FALSE	TRUE	FALSE	GCST90044692	0.0783593	0.588397	455105	Sepsis	TRUE	reported	textfile	0.0243541400411959	1.84431974233301e-06	13908	genus..Eubacteriumrectalegroup.id.14374	GCST90017003	2	1	TRUE	0.00124251619129489	6.41739117657792e-07	2.8721369221242	0.00154958605700981	21.581986854691
rs16960159	C	G	C	G	-0.156595964289606	-0.0647515	NA	0.0507858	FALSE	TRUE	FALSE	GCST90044692	0.0814941	0.426873	456348	Sepsis	TRUE	reported	textfile	0.0336233795397446	4.10131507623462e-06	8334	genus..Eubacteriumrectalegroup.id.14374	GCST90017003	2	1	TRUE	0.00124878109066549	1.38341500630795e-06	3.06950334501345	0.00259656979773555	21.6909415985719
rs314726	T	C	T	C	0.0528823543475253	-0.0278813	NA	0.427927	FALSE	FALSE	FALSE	GCST90044692	0.0366235	0.44648	444777	Sepsis	TRUE	reported	textfile	0.0109486239549705	1.37966680539971e-06	16966	genus..Eubacteriumrectalegroup.id.14374	GCST90017003	2	1	TRUE	0.0013429796455754	1.27002288491631e-06	1.42609767202803	0.00137333781274382	23.3293417225201
rs35398954	A	G	A	G	-0.0901401557711116	0.0696284	NA	0.107437	FALSE	FALSE	FALSE	GCST90044692	0.0581324	0.231012	450465	Sepsis	TRUE	reported	textfile	0.0174601710173563	5.39945418776099e-07	16621	genus..Eubacteriumrectalegroup.id.14374	GCST90017003	2	1	TRUE	0.00153399340425453	3.14369722193015e-06	2.25100815268837	0.00160117498123482	26.6526024934387
rs10131724	A	C	A	C	-0.199832279489332	0.0504505	NA	0.0584609	FALSE	FALSE	FALSE	GCST90044692	0.0763769	0.508903	456348	Sepsis	TRUE	reported	textfile	0.041457713434255	2.38663045379669e-06	5071	genus..Eubacteriumruminantiumgroup.id.11340	GCST90017004	2	1	TRUE	0.00299395857716303	9.56119623457418e-07	2.95224333316395	0.00456259854312279	23.233818601994
rs139749	C	T	C	T	-0.0845439274477069	-0.0570951	NA	0.33786	FALSE	FALSE	FALSE	GCST90044692	0.0385985	0.139086	439175	Sepsis	TRUE	reported	textfile	0.0171790775197909	8.58844982867134e-07	7314	genus..Eubacteriumruminantiumgroup.id.11340	GCST90017004	2	1	TRUE	0.00312057908090689	4.79468952534882e-06	1.46918781379653	0.00330135967362607	24.2194992115663
rs16891896	G	A	G	A	-0.174787011436225	-0.0428691	NA	0.0497621	FALSE	FALSE	FALSE	GCST90044692	0.0825894	0.603717	453739	Sepsis	TRUE	reported	textfile	0.0390572683191562	2.38120382792545e-06	4753	genus..Eubacteriumruminantiumgroup.id.11340	GCST90017004	2	1	TRUE	0.00258178030314523	5.90398989202631e-07	2.69268637261376	0.00419761607250286	20.0269393630143
rs17519472	C	T	C	T	0.107804140148699	0.0788004	NA	0.142773	FALSE	FALSE	FALSE	GCST90044692	0.0513493	0.124883	452702	Sepsis	TRUE	reported	textfile	0.0233983775447583	4.70355623801051e-06	7710	genus..Eubacteriumruminantiumgroup.id.11340	GCST90017004	2	1	TRUE	0.00273613095432456	5.16049426166452e-06	2.05453211048539	0.00274639689583082	21.227526485911
rs2116427	A	G	A	G	0.0911460512715159	-0.0203992	NA	0.243116	FALSE	FALSE	FALSE	GCST90044692	0.0416792	0.624535	456348	Sepsis	TRUE	reported	textfile	0.0182353068079111	4.67364474759123e-07	7739	genus..Eubacteriumruminantiumgroup.id.11340	GCST90017004	2	1	TRUE	0.00321867305395303	5.24919911434357e-07	1.60418886695936	0.00321867305395303	24.9832864493282
rs2229917	A	G	A	G	0.153537928651796	0.0543326	NA	0.0637671	FALSE	FALSE	FALSE	GCST90044692	0.0732819	0.458439	456348	Sepsis	TRUE	reported	textfile	0.032392214867845	2.15893660848676e-06	7050	genus..Eubacteriumruminantiumgroup.id.11340	GCST90017004	2	1	TRUE	0.00289546393996768	1.20457199739284e-06	2.71978893804551	0.00317761992513014	22.4672576378503
rs57340348	T	C	T	C	-0.0979429331387566	-0.0624044	NA	0.185439	FALSE	FALSE	FALSE	GCST90044692	0.0464078	0.178724	449115	Sepsis	TRUE	reported	textfile	0.0212165948394574	4.93278346085486e-06	7314	genus..Eubacteriumruminantiumgroup.id.11340	GCST90017004	2	1	TRUE	0.0027468040917872	3.96234688409787e-06	1.81448407532237	0.00290599436875518	21.3105591893371
rs606117	A	G	A	G	0.0833242657046866	-0.0680303	NA	0.30641	FALSE	FALSE	FALSE	GCST90044692	0.039285	0.083325	444298	Sepsis	TRUE	reported	textfile	0.0180559868547672	4.81638853282906e-06	7263	genus..Eubacteriumruminantiumgroup.id.11340	GCST90017004	2	1	TRUE	0.00274494835966235	6.57134328494912e-06	1.53878963377664	0.00292436916283644	21.2961222144473
rs7000472	A	G	A	G	-0.0762282078264311	-0.00912095	NA	0.398864	FALSE	FALSE	FALSE	GCST90044692	0.0371969	0.806296	439264	Sepsis	TRUE	reported	textfile	0.0165230216194415	4.06847531714027e-06	7739	genus..Eubacteriumruminantiumgroup.id.11340	GCST90017004	2	1	TRUE	0.00274338528762824	1.31756591192215e-07	1.45355642269412	0.00274338528762824	21.2839620788091
rs72836424	C	T	C	T	-0.139824589058134	-0.0317169	NA	0.0863849	FALSE	FALSE	FALSE	GCST90044692	0.0638377	0.619305	453349	Sepsis	TRUE	reported	textfile	0.0300689633359883	2.62125420190163e-06	7314	genus..Eubacteriumruminantiumgroup.id.11340	GCST90017004	2	1	TRUE	0.00278705476730791	5.40919352829696e-07	2.57155568777399	0.00294857086399835	21.6237091964642
rs11617697	A	G	A	G	-0.143348528477697	-0.0492646	NA	0.0487884	FALSE	FALSE	FALSE	GCST90044692	0.0834215	0.554821	456348	Sepsis	TRUE	reported	textfile	0.0286240730320826	7.21756535082003e-07	11497	genus..Eubacteriumventriosumgroup.id.11341	GCST90017005	2	1	TRUE	0.0016379077302443	7.64221677580149e-07	3.06918945199024	0.00217704862466735	25.0797738276697
rs12964517	G	A	G	A	0.0587198057553738	-0.0374481	NA	0.324671	FALSE	FALSE	FALSE	GCST90044692	0.0385784	0.331697	445956	Sepsis	TRUE	reported	textfile	0.0123453323838013	2.07498742438489e-06	15289	genus..Eubacteriumventriosumgroup.id.11341	GCST90017005	2	1	TRUE	0.00147774374500328	2.06479056609094e-06	1.52648424982036	0.00147774374500328	22.6237006620072
rs16884680	G	T	G	T	-0.090642842676102	0.078537	NA	0.0934013	FALSE	FALSE	FALSE	GCST90044692	0.0614592	0.201294	456348	Sepsis	TRUE	reported	textfile	0.019190901440616	1.73969428451799e-06	15289	genus..Eubacteriumventriosumgroup.id.11341	GCST90017005	2	1	TRUE	0.00145720516152447	3.57831861523442e-06	2.3729299364506	0.00145720516152447	22.3088038082814
rs3809430	T	C	T	C	-0.0548171139338207	-0.0438459	NA	0.376276	FALSE	FALSE	FALSE	GCST90044692	0.0367916	0.233365	456348	Sepsis	TRUE	reported	textfile	0.0118425655148259	3.55316944426308e-06	15287	genus..Eubacteriumventriosumgroup.id.11341	GCST90017005	2	1	TRUE	0.00139962020260006	3.11218230010668e-06	1.46422200308983	0.00139980308267987	21.4259822747995
rs73615400	T	C	T	C	-0.0956303165866365	0.0901426	NA	0.0856236	FALSE	FALSE	FALSE	GCST90044692	0.0644148	0.16169	448428	Sepsis	TRUE	reported	textfile	0.0193427596489153	9.53613236131177e-07	15146	genus..Eubacteriumventriosumgroup.id.11341	GCST90017005	2	1	TRUE	0.00159638704485138	4.29133801063418e-06	2.38049575629901	0.00161143693148615	24.4429892259809
rs78250280	G	A	G	A	0.0749762423694705	-0.0218398	NA	0.153633	FALSE	FALSE	FALSE	GCST90044692	0.049991	0.662202	449017	Sepsis	TRUE	reported	textfile	0.0164404475269874	3.35790999721094e-06	14835	genus..Eubacteriumventriosumgroup.id.11341	GCST90017005	2	1	TRUE	0.00135864924045882	4.18233903682385e-07	2.00243031123631	0.00140017577516442	20.7979280280123
rs876734	C	T	C	T	-0.0618696480882828	-0.0172971	NA	0.249993	FALSE	FALSE	FALSE	GCST90044692	0.0423387	0.682876	433423	Sepsis	TRUE	reported	textfile	0.0132532314306121	2.88907627230526e-06	14913	genus..Eubacteriumventriosumgroup.id.11341	GCST90017005	2	1	TRUE	0.00142354363821635	3.65743947095416e-07	1.61846864715654	0.00145938773097822	21.7927345059787
rs10917203	A	C	A	C	0.0612633267044508	-0.0781105	NA	0.333319	FALSE	FALSE	FALSE	GCST90044692	0.0384816	0.0423756	444421	Sepsis	TRUE	reported	textfile	0.0130916884542897	3.15154738799593e-06	12930	genus..Eubacteriumxylanophilumgroup.id.14375	GCST90017006	2	1	TRUE	0.00164291681749861	9.0284755127724e-06	1.48865796075978	0.00169099947118402	21.898271128365
rs112176119	C	T	C	T	-0.113455468153488	-0.0194871	NA	0.0756111	FALSE	FALSE	FALSE	GCST90044692	0.0687507	0.776835	440782	Sepsis	TRUE	reported	textfile	0.024576195578986	3.32765930356292e-06	12199	genus..Eubacteriumxylanophilumgroup.id.14375	GCST90017006	2	1	TRUE	0.00159899243514077	1.76053982709928e-07	2.71441827249911	0.00174425649632302	21.311869853092
rs13239072	G	A	G	A	0.06874273429727	-0.0422803	NA	0.260036	FALSE	FALSE	FALSE	GCST90044692	0.0408303	0.30043	455094	Sepsis	TRUE	reported	textfile	0.0142728315744079	1.81782568966878e-06	13307	genus..Eubacteriumxylanophilumgroup.id.14375	GCST90017006	2	1	TRUE	0.00174019033759837	2.34971781662389e-06	1.64645634237956	0.00174045146674091	23.1970801571715
rs17830032	G	A	G	A	-0.160597430862368	-0.0105765	NA	0.049282	FALSE	FALSE	FALSE	GCST90044692	0.083481	0.899183	445690	Sepsis	TRUE	reported	textfile	0.0310514530483689	2.38892766460175e-07	9527	genus..Eubacteriumxylanophilumgroup.id.14375	GCST90017006	2	1	TRUE	0.00200613910820211	3.51734038527371e-08	3.03081906418484	0.00280046670458328	26.7493560421207
rs1999224	G	T	G	T	-0.0949051428308416	-0.0347737	NA	0.0955447	FALSE	FALSE	FALSE	GCST90044692	0.0607752	0.567207	455682	Sepsis	TRUE	reported	textfile	0.0203502814684776	3.75491530869858e-06	13309	genus..Eubacteriumxylanophilumgroup.id.14375	GCST90017006	2	1	TRUE	0.00163173363153695	7.17388570168706e-07	2.34770288119215	0.00163173363153695	21.7489679573294
rs2213117	T	G	T	G	0.0877797364305482	0.0589114	NA	0.101468	FALSE	FALSE	FALSE	GCST90044692	0.0611947	0.335704	426337	Sepsis	TRUE	reported	textfile	0.0189012284695105	4.21328667833515e-06	12878	genus..Eubacteriumxylanophilumgroup.id.14375	GCST90017006	2	1	TRUE	0.0016181731540251	2.03084106732746e-06	2.14493552447204	0.00167224789378428	21.5679308072321
rs79582700	C	G	C	G	-0.0951676506584881	0.0108658	NA	0.109524	FALSE	TRUE	FALSE	GCST90044692	0.0579724	0.851322	447250	Sepsis	TRUE	reported	textfile	0.0199968965266752	2.40981144960442e-06	13256	genus..Eubacteriumxylanophilumgroup.id.14375	GCST90017006	2	1	TRUE	0.00169916195974344	7.69815359827906e-08	2.30233675685814	0.0017059449651755	22.6492329132896
rs12320842	C	G	C	G	0.0948329580201942	-0.0358246	NA	0.106232	FALSE	TRUE	FALSE	GCST90044692	0.0594624	0.546858	437012	Sepsis	TRUE	reported	textfile	0.0163962240572742	7.56951403555339e-09	17638	genus.Faecalibacterium.id.2057	GCST90017007	2	1	TRUE	0.00184633201204812	7.95395698927447e-07	2.17755189350939	0.0018932493155131	33.4526791903682
rs1271565	C	T	C	T	-0.0576251165267181	-0.00384409	NA	0.27145	FALSE	FALSE	FALSE	GCST90044692	0.0401989	0.923817	456348	Sepsis	TRUE	reported	textfile	0.0119649278782733	1.30168923716782e-06	17638	genus.Faecalibacterium.id.2057	GCST90017007	2	1	TRUE	0.00128093852853408	2.00384672339777e-08	1.5890397243918	0.0013135074753919	23.1954852793212
rs28376661	C	G	C	G	0.0504817299680895	-0.000424974	NA	0.384374	FALSE	TRUE	FALSE	GCST90044692	0.0367953	0.990785	456243	Sepsis	TRUE	reported	textfile	0.0109367969850243	3.66453535926303e-06	18087	genus.Faecalibacterium.id.2057	GCST90017007	2	1	TRUE	0.00117667985450404	2.92311415929622e-10	1.47086705252746	0.00117667985450404	21.3053247150915
rs6910935	A	G	A	G	0.134863868830482	-0.0639606	NA	0.0589572	FALSE	FALSE	FALSE	GCST90044692	0.0759152	0.399493	456348	Sepsis	TRUE	reported	textfile	0.027703162864754	1.37848475281048e-06	12640	genus.Faecalibacterium.id.2057	GCST90017007	2	1	TRUE	0.00130871555544016	1.55550944852599e-06	3.11460439566057	0.00187171847896364	23.699136248394
rs75499067	C	T	C	T	0.227584711185188	-0.0149498	NA	0.0489385	FALSE	FALSE	FALSE	GCST90044692	0.0831262	0.857274	450678	Sepsis	TRUE	reported	textfile	0.0465522131903485	1.7644796070168e-06	4526	genus.Faecalibacterium.id.2057	GCST90017007	2	1	TRUE	0.00131981609475536	7.08762335926112e-08	3.13182587487146	0.00525526419498929	23.9004182303025
rs12812672	T	C	T	C	-0.0960650154072426	-0.0550533	NA	0.0901655	FALSE	FALSE	FALSE	GCST90044692	0.0626271	0.379365	454520	Sepsis	TRUE	reported	textfile	0.0208280226646301	2.5580708267582e-06	13565	genus.FamilyXIIIAD3011group.id.11293	GCST90017008	2	1	TRUE	0.00149598241240443	1.69335153538088e-06	2.42581647160814	0.00156602258273723	21.2732787245566
rs16840310	A	G	A	G	-0.0608051948941943	0.0133487	NA	0.356872	FALSE	FALSE	FALSE	GCST90044692	0.0374606	0.721586	452605	Sepsis	TRUE	reported	textfile	0.012214900785928	6.75113227333189e-07	14201	genus.FamilyXIIIAD3011group.id.11293	GCST90017008	2	1	TRUE	0.00174215365049612	2.78249324283739e-07	1.45562467036806	0.00174215365049612	24.7800102687434
rs16940167	C	T	C	T	0.0732551567458877	-0.0351248	NA	0.155515	FALSE	FALSE	FALSE	GCST90044692	0.0494253	0.477293	455079	Sepsis	TRUE	reported	textfile	0.0159897965267489	3.90837361002017e-06	14201	genus.FamilyXIIIAD3011group.id.11293	GCST90017008	2	1	TRUE	0.00147601669814085	1.1067113481072e-06	1.90547125239978	0.00147601669814085	20.988941124478
rs17156849	G	A	G	A	-0.112890920995813	0.0144501	NA	0.0736172	FALSE	FALSE	FALSE	GCST90044692	0.0684219	0.832739	455641	Sepsis	TRUE	reported	textfile	0.0245292358339374	4.19170764804199e-06	13352	genus.FamilyXIIIAD3011group.id.11293	GCST90017008	2	1	TRUE	0.00148951494583217	9.77365837455702e-08	2.8343741634248	0.0015840913465785	21.1811723887143
rs62029761	A	G	A	G	0.128752725058167	-0.200527	NA	0.0440477	FALSE	FALSE	FALSE	GCST90044692	0.0913337	0.0281244	418569	Sepsis	TRUE	reported	textfile	0.0276001539559693	3.89083079686338e-06	9655	genus.FamilyXIIIAD3011group.id.11293	GCST90017008	2	1	TRUE	0.00153026623506853	1.05629390606127e-05	2.71198725144246	0.00224931137822565	21.7615512388216
rs62200412	C	T	C	T	-0.0800851318285326	0.0136444	NA	0.157822	FALSE	FALSE	FALSE	GCST90044692	0.050234	0.785917	435404	Sepsis	TRUE	reported	textfile	0.0163834366616951	5.80218883191191e-07	13661	genus.FamilyXIIIAD3011group.id.11293	GCST90017008	2	1	TRUE	0.0016799865122156	1.6166613087814e-07	1.91490067469241	0.00174628774195979	23.8942705391744
rs72730932	C	A	C	A	-0.0899558661522998	0.101444	NA	0.155454	FALSE	FALSE	FALSE	GCST90044692	0.0497479	0.0414334	448916	Sepsis	TRUE	reported	textfile	0.0177106521050582	6.88766395207795e-07	13102	genus.FamilyXIIIAD3011group.id.11293	GCST90017008	2	1	TRUE	0.00181360940777536	9.1118176535305e-06	2.02723151810982	0.00196545973371668	25.7982278898072
rs9852893	C	G	C	G	0.065783419108864	0.0131324	NA	0.294522	FALSE	TRUE	FALSE	GCST90044692	0.0394197	0.739026	450055	Sepsis	TRUE	reported	textfile	0.0129056216582631	3.87539220839935e-07	14184	genus.FamilyXIIIAD3011group.id.11293	GCST90017008	2	1	TRUE	0.00182651522341742	2.43202044468915e-07	1.5370156532574	0.00182870066808353	25.9821464433198
rs116979587	T	A	T	A	-0.121678937393476	0.0628553	NA	0.0707491	FALSE	TRUE	FALSE	GCST90044692	0.0699575	0.36893	451921	Sepsis	TRUE	reported	textfile	0.0260820704752621	3.04638375391095e-06	11989	genus.FamilyXIIIUCG001.id.11294	GCST90017009	2	1	TRUE	0.00170423623845017	1.76896902506286e-06	2.85583784289575	0.00181237625773101	21.7643994823071
rs12049454	T	C	T	C	-0.064729774871335	0.0120507	NA	0.309603	FALSE	FALSE	FALSE	GCST90044692	0.0388075	0.756162	451909	Sepsis	TRUE	reported	textfile	0.0134065371949221	1.17377935449314e-06	12748	genus.FamilyXIIIUCG001.id.11294	GCST90017009	2	1	TRUE	0.00182517893478531	2.11299698592338e-07	1.51369245023418	0.00182560773916488	23.3117543625733
rs1426266	T	C	T	C	-0.0665521142702154	-0.000183785	NA	0.296398	FALSE	FALSE	FALSE	GCST90044692	0.0395144	0.996289	445631	Sepsis	TRUE	reported	textfile	0.0137150728481493	1.24935006270027e-06	12751	genus.FamilyXIIIUCG001.id.11294	GCST90017009	2	1	TRUE	0.001843529035009	4.74040113441465e-11	1.54871049567253	0.001843529035009	23.5465604351665
rs62414802	C	T	C	T	-0.0611904027993133	-0.043818	NA	0.341241	FALSE	FALSE	FALSE	GCST90044692	0.0377528	0.245782	454805	Sepsis	TRUE	reported	textfile	0.0134569870246669	4.29181139160413e-06	12750	genus.FamilyXIIIUCG001.id.11294	GCST90017009	2	1	TRUE	0.00161916486525144	2.95196522571677e-06	1.51950777300453	0.00161929167282636	20.6762110615881
rs7119679	G	A	G	A	-0.0809084649013671	-0.0598431	NA	0.141971	FALSE	FALSE	FALSE	GCST90044692	0.0514151	0.244456	451582	Sepsis	TRUE	reported	textfile	0.0174782037836696	3.52494195125034e-06	12445	genus.FamilyXIIIUCG001.id.11294	GCST90017009	2	1	TRUE	0.00167798800182913	2.96859709804746e-06	1.94981878013851	0.00171918237535124	21.4286260126645
rs76463770	A	G	A	G	0.19312968658351	-0.00528954	NA	0.04673	FALSE	FALSE	FALSE	GCST90044692	0.0848465	0.95029	455371	Sepsis	TRUE	reported	textfile	0.0419865900675053	3.77475663461497e-06	5651	genus.FamilyXIIIUCG001.id.11294	GCST90017009	2	1	TRUE	0.00165684006212347	8.51674600614436e-09	3.15626354029603	0.0037314849333577	21.1581095555626
rs11811696	T	C	T	C	-0.116062715345274	-0.0432735	NA	0.0908665	FALSE	FALSE	FALSE	GCST90044692	0.062318	0.487432	454634	Sepsis	TRUE	reported	textfile	0.0241011723027556	2.07346487938561e-06	10221	genus.Flavonifractor.id.2059	GCST90017010	2	1	TRUE	0.00214206899929814	1.05662851006554e-06	2.43660348878891	0.00226420774511342	23.1904469368812
rs12030302	A	G	A	G	-0.0692275816525402	-0.0357039	NA	0.44801	FALSE	FALSE	FALSE	GCST90044692	0.0360456	0.32192	453617	Sepsis	TRUE	reported	textfile	0.0137466947375258	5.60840205936796e-07	10805	genus.Flavonifractor.id.2059	GCST90017010	2	1	TRUE	0.00234206545545868	2.14996611418145e-06	1.42892907910561	0.00234206545545868	25.360729604051
rs34066017	A	G	A	G	0.0764294046764119	-0.0268706	NA	0.263287	FALSE	FALSE	FALSE	GCST90044692	0.0412451	0.514733	444012	Sepsis	TRUE	reported	textfile	0.0159789271354831	1.5208560983075e-06	10705	genus.Flavonifractor.id.2059	GCST90017010	2	1	TRUE	0.0021133069246409	9.30069395990197e-07	1.65325921538443	0.00213300980439659	22.8784037960626
rs806808	T	C	T	C	0.0667272004880497	-0.0549004	NA	0.484351	FALSE	FALSE	FALSE	GCST90044692	0.0358876	0.12607	451280	Sepsis	TRUE	reported	textfile	0.0136557483032423	1.17972139101573e-06	10801	genus.Flavonifractor.id.2059	GCST90017010	2	1	TRUE	0.00220531997029587	5.12820893173748e-06	1.41921269232415	0.00220613502900006	23.8767274630057
rs1864685	A	C	A	C	-0.0494799275613294	0.0664106	NA	0.477598	FALSE	FALSE	FALSE	GCST90044692	0.0359255	0.0645206	453042	Sepsis	TRUE	reported	textfile	0.0108104937976683	4.96161277152118e-06	17374	genus.Fusicatenibacter.id.11305	GCST90017011	2	1	TRUE	0.00120377188108796	7.48810051241303e-06	1.42493626833627	0.0012044639844619	20.9491808719364
rs2025938	G	A	G	A	-0.0967297906511894	-0.0082603	NA	0.0817012	FALSE	FALSE	FALSE	GCST90044692	0.065379	0.899459	453537	Sepsis	TRUE	reported	textfile	0.0205425573124093	2.98831651524481e-06	15626	genus.Fusicatenibacter.id.11305	GCST90017011	2	1	TRUE	0.00127396678751028	3.49800825766739e-08	2.56790183296573	0.00141710937626165	22.1723375221083
rs2039204	T	A	T	A	-0.0497414502500117	0.0490339	NA	0.486212	FALSE	TRUE	TRUE	GCST90044692	0.0359694	0.172816	451162	Sepsis	TRUE	reported	textfile	0.0107941366066731	3.94177652054286e-06	17383	genus.Fusicatenibacter.id.11305	GCST90017011	2	1	FALSE	0.00122020014198212	4.07221285332388e-06	1.42314868264241	0.00122027025941886	21.2354303430529
rs2132128	G	A	G	A	-0.0771913904496063	-0.0217687	NA	0.121819	FALSE	FALSE	FALSE	GCST90044692	0.0559531	0.697237	432255	Sepsis	TRUE	reported	textfile	0.0160344479088173	1.07685864568226e-06	17370	genus.Fusicatenibacter.id.11305	GCST90017011	2	1	TRUE	0.00133153105004202	3.31682295471686e-07	2.11326480543584	0.00133260294047672	23.175531651826
rs3303	T	C	T	C	-0.0953657130613755	-0.019268	NA	0.0843622	FALSE	FALSE	FALSE	GCST90044692	0.064445	0.764952	456348	Sepsis	TRUE	reported	textfile	0.0204069915415402	3.93891382840354e-06	16877	genus.Fusicatenibacter.id.11305	GCST90017011	2	1	TRUE	0.00125482020363004	1.95884686552758e-07	2.65110305190799	0.00129247185285108	21.8386884069311
rs4378146	A	C	A	C	-0.0616690557377008	-0.0334096	NA	0.251674	FALSE	FALSE	FALSE	GCST90044692	0.0413263	0.41884	451587	Sepsis	TRUE	reported	textfile	0.0125258841679197	7.20451193785197e-07	17384	genus.Fusicatenibacter.id.11305	GCST90017011	2	1	TRUE	0.00139255663867491	1.4321702031457e-06	1.65151775845331	0.00139255663867491	24.2391739159999
rs62187631	T	C	T	C	-0.071057110381861	-0.011831	NA	0.153325	FALSE	FALSE	FALSE	GCST90044692	0.0495637	0.811337	454890	Sepsis	TRUE	reported	textfile	0.0159240137500883	4.54526139835128e-06	16522	genus.Fusicatenibacter.id.11305	GCST90017011	2	1	TRUE	0.00114422922107694	1.24859377996557e-07	2.04683979887792	0.00120386228332835	19.9117759566526
rs62353480	A	G	A	G	-0.0701396936172574	-0.0490723	NA	0.173885	FALSE	FALSE	FALSE	GCST90044692	0.0485084	0.311718	430599	Sepsis	TRUE	reported	textfile	0.0145588835578337	1.56767708092877e-06	16119	genus.Fusicatenibacter.id.11305	GCST90017011	2	1	TRUE	0.00133349785368	2.24255810783101e-06	1.84840493858153	0.00143801166141675	23.2098099243843
rs8063430	T	C	T	C	-0.104026454990873	0.0561034	NA	0.0546699	FALSE	FALSE	FALSE	GCST90044692	0.0791658	0.478522	451693	Sepsis	TRUE	reported	textfile	0.022216951613136	4.92890302189889e-06	15552	genus.Fusicatenibacter.id.11305	GCST90017011	2	1	TRUE	0.00125971262722581	1.10054657577138e-06	2.77062400679406	0.00140791483663563	21.9239427539648
rs322296	G	A	G	A	0.178689527736963	1.88956e-05	NA	0.11649	FALSE	FALSE	FALSE	GCST90044692	0.0560099	0.999731	453375	Sepsis	TRUE	reported	textfile	0.0377219572504414	4.02422283225746e-06	3595	genus.Gordonibacter.id.821	GCST90017012	2	1	TRUE	0.00599430679401896	2.49400621207731e-13	2.26174514068249	0.00620652755086852	22.4393237714811
rs7220558	A	T	A	T	0.116884144297677	-0.0148165	NA	0.410193	FALSE	TRUE	FALSE	GCST90044692	0.0366957	0.686385	448694	Sepsis	TRUE	reported	textfile	0.023483370384406	6.70634394601772e-07	3723	genus.Gordonibacter.id.821	GCST90017012	2	1	TRUE	0.00661376584574274	3.57245275574638e-07	1.43287051501784	0.00661376584574274	24.7736699642923
rs72714787	C	A	C	A	0.181404779279895	0.0266828	NA	0.0992203	FALSE	FALSE	FALSE	GCST90044692	0.0599367	0.656187	456182	Sepsis	TRUE	reported	textfile	0.0377101715431852	1.42889001956175e-06	3723	genus.Gordonibacter.id.821	GCST90017012	2	1	TRUE	0.00618056600145585	4.34292880103578e-07	2.3009385806211	0.00618056600145585	23.1409100130869
rs7294633	C	T	C	T	0.128670033786623	-0.0471257	NA	0.294788	FALSE	FALSE	FALSE	GCST90044692	0.0393991	0.231653	451855	Sepsis	TRUE	reported	textfile	0.0249946366169465	3.43763142545151e-07	3723	genus.Gordonibacter.id.821	GCST90017012	2	1	TRUE	0.00707162831263852	3.13507125569334e-06	1.52508252673092	0.00707162831263852	26.5009337044235
rs76287110	A	T	A	T	-0.242964921493475	0.0755002	NA	0.0663714	FALSE	TRUE	FALSE	GCST90044692	0.0716447	0.291968	455324	Sepsis	TRUE	reported	textfile	0.0466177308264494	1.67486200987275e-07	3483	genus.Gordonibacter.id.821	GCST90017012	2	1	TRUE	0.00724713533009726	2.43350790956691e-06	2.7512361363321	0.00774292536529111	27.1634477451329
rs10781340	G	A	G	A	0.0948915013211475	0.00621618	NA	0.168975	FALSE	FALSE	FALSE	GCST90044692	0.0476893	0.896292	456348	Sepsis	TRUE	reported	textfile	0.0203220723383816	4.32266039457205e-06	9037	genus.Haemophilus.id.3698	GCST90017013	2	1	TRUE	0.00238577414922593	3.7231540286486e-08	1.93187994508727	0.0024073748705444	21.8031202391318
rs111582866	G	A	G	A	-0.124265407661093	-0.0131005	NA	0.103546	FALSE	FALSE	FALSE	GCST90044692	0.0590278	0.824362	449886	Sepsis	TRUE	reported	textfile	0.0260160155114478	1.27346934767084e-06	8370	genus.Haemophilus.id.3698	GCST90017013	2	1	TRUE	0.00249621236827248	1.0793648069574e-07	2.38014552876061	0.00271903495247613	22.8149190446406
rs12191680	C	G	C	G	0.106544332055483	0.0677346	NA	0.149448	FALSE	TRUE	FALSE	GCST90044692	0.050765	0.182113	444950	Sepsis	TRUE	reported	textfile	0.0200323213703843	1.4691300883367e-07	9115	genus.Haemophilus.id.3698	GCST90017013	2	1	TRUE	0.003093148499051	3.90118384806588e-06	1.91253598497339	0.00309450198385069	28.2877330247952
rs35509	G	A	G	A	0.12824895461514	-0.0729453	NA	0.0948531	FALSE	FALSE	FALSE	GCST90044692	0.0610881	0.232439	456348	Sepsis	TRUE	reported	textfile	0.0268779114931154	2.00951739409074e-06	8430	genus.Haemophilus.id.3698	GCST90017013	2	1	TRUE	0.00249104445023804	3.12453784319443e-06	2.46779628902663	0.00269414193369746	22.7675672749259
rs4822728	T	C	T	C	0.0705860992016425	0.0824079	NA	0.382215	FALSE	FALSE	FALSE	GCST90044692	0.0370303	0.0260533	451653	Sepsis	TRUE	reported	textfile	0.0151387612934152	3.47848850291322e-06	9119	genus.Haemophilus.id.3698	GCST90017013	2	1	TRUE	0.00237887358967886	1.08523620004417e-05	1.44565262446323	0.00237887358967886	21.7399070077249
rs76022354	C	T	C	T	0.244637567745653	0.00599162	NA	0.0426919	FALSE	FALSE	FALSE	GCST90044692	0.0890074	0.94633	450858	Sepsis	TRUE	reported	textfile	0.0505504365838433	1.8303130852171e-06	3618	genus.Haemophilus.id.3698	GCST90017013	2	1	TRUE	0.00256230192230224	9.9298352050298e-09	3.04059930593304	0.0064352324639933	23.4205170615176
rs78909003	T	C	T	C	-0.246255715082855	-0.0774338	NA	0.0523668	FALSE	FALSE	FALSE	GCST90044692	0.0800965	0.333666	456348	Sepsis	TRUE	reported	textfile	0.0503923890217503	1.66744956522151e-06	3559	genus.Haemophilus.id.3698	GCST90017013	2	1	TRUE	0.00261249044671144	2.04804233284291e-06	3.00627663880519	0.00666888021852127	23.8804628838152
rs9328464	T	C	T	C	0.0723094887353152	0.00623389	NA	0.497568	FALSE	FALSE	FALSE	GCST90044692	0.0356486	0.861181	456348	Sepsis	TRUE	reported	textfile	0.0148799492621359	1.42268567196773e-06	9119	genus.Haemophilus.id.3698	GCST90017013	2	1	TRUE	0.00258352259853778	6.70099099706985e-08	1.42093776933012	0.00258352259853778	23.6149853792604
rs9382510	C	T	C	T	-0.0935210456864321	0.0519544	NA	0.23315	FALSE	FALSE	FALSE	GCST90044692	0.0422911	0.219261	455831	Sepsis	TRUE	reported	textfile	0.0172648520957396	7.1205117997957e-08	9117	genus.Haemophilus.id.3698	GCST90017013	2	1	TRUE	0.00320808256456788	3.30712812110128e-06	1.6484995753056	0.00320878421865891	29.3422210087894
rs9574096	A	T	A	T	-0.0736375288566368	0.0340205	NA	0.359339	FALSE	TRUE	FALSE	GCST90044692	0.0373613	0.362516	454362	Sepsis	TRUE	reported	textfile	0.0155227263816681	2.18019510377144e-06	9118	genus.Haemophilus.id.3698	GCST90017013	2	1	TRUE	0.00246229324389675	1.81694754111749e-06	1.4822374988277	0.00246256268550408	22.5041392947518
rs9895850	T	C	T	C	-0.192956875916325	-0.1535	NA	0.05077	FALSE	FALSE	FALSE	GCST90044692	0.0813564	0.0591935	456067	Sepsis	TRUE	reported	textfile	0.0416755186776045	2.14060495815878e-06	4592	genus.Haemophilus.id.3698	GCST90017013	2	1	TRUE	0.00234577623231344	7.80073775033168e-06	2.82411224131788	0.00464860062974023	21.4367276762832
rs12513188	G	A	G	A	0.0903906291974552	-0.0635286	NA	0.192874	FALSE	FALSE	FALSE	GCST90044692	0.0458152	0.165556	446011	Sepsis	TRUE	reported	textfile	0.0195276207683754	4.65480338740406e-06	7700	genus.Holdemanella.id.11393	GCST90017014	2	1	TRUE	0.00277348421032677	4.21330906762083e-06	1.71354176812993	0.00277563992818867	21.4263479942044
rs4541991	T	C	T	C	-0.0927333737862168	0.00228542	NA	0.214213	FALSE	FALSE	FALSE	GCST90044692	0.0443762	0.958926	439277	Sepsis	TRUE	reported	textfile	0.0194434589606732	2.10094257969172e-06	7657	genus.Holdemanella.id.11393	GCST90017014	2	1	TRUE	0.00294393604003328	5.81216019921102e-09	1.70138598612812	0.00296272447693266	22.747049110096
rs73011279	T	C	T	C	-0.0961669274049964	0.00873999	NA	0.218808	FALSE	FALSE	FALSE	GCST90044692	0.0436313	0.841234	447457	Sepsis	TRUE	reported	textfile	0.0199336454086654	1.36045619396778e-06	7456	genus.Holdemanella.id.11393	GCST90017014	2	1	TRUE	0.00301197727186859	8.7928826891417e-08	1.721233056544	0.00311268165694585	23.2743747903612
rs75764681	T	C	T	C	-0.283102607101712	0.117531	NA	0.0366471	FALSE	FALSE	FALSE	GCST90044692	0.0987738	0.234087	423662	Sepsis	TRUE	reported	textfile	0.0598998731104431	1.94273453137215e-06	3003	genus.Holdemanella.id.11393	GCST90017014	2	1	TRUE	0.0028910942763896	3.10259967532863e-06	3.28249118511193	0.00738838115408005	22.3375703270264
rs761624	C	G	C	G	0.0959801277759496	0.0205787	NA	0.267579	FALSE	TRUE	FALSE	GCST90044692	0.0406508	0.612695	450792	Sepsis	TRUE	reported	textfile	0.0179537318004029	1.37775288671623e-07	7706	genus.Holdemanella.id.11393	GCST90017014	2	1	TRUE	0.0036959730229555	5.61569078335265e-07	1.57604725745503	0.0036959730229555	28.5794048782915
rs8113760	G	A	G	A	0.0789989837242563	0.00473172	NA	0.349867	FALSE	FALSE	FALSE	GCST90044692	0.0376439	0.899972	450800	Sepsis	TRUE	reported	textfile	0.0173400459431606	4.62395444716259e-06	7456	genus.Holdemanella.id.11393	GCST90017014	2	1	TRUE	0.00268693867093526	3.46221942973557e-08	1.49728058603798	0.00277680577464191	20.7559454734296
rs111745969	A	G	A	G	0.120676887653913	0.135349	NA	0.0967732	FALSE	FALSE	FALSE	GCST90044692	0.0605333	0.025355	451189	Sepsis	TRUE	reported	textfile	0.0265781026174917	3.70775934296217e-06	8233	genus.Holdemania.id.2157	GCST90017015	2	1	TRUE	0.0022586186108231	1.09552526118929e-05	2.41158754153673	0.00249839587994653	20.6158029249293
rs116500994	G	T	G	T	-0.13755045604375	-0.0555126	NA	0.0698914	FALSE	FALSE	FALSE	GCST90044692	0.0702568	0.429447	453160	Sepsis	TRUE	reported	textfile	0.0293385957514292	2.34478551079701e-06	8432	genus.Holdemania.id.2157	GCST90017015	2	1	TRUE	0.00240781504977653	1.36808022274626e-06	2.6940436128641	0.00260067998977689	21.9808975943501
rs150096134	T	A	T	A	0.162139279302736	-0.11146	NA	0.0500216	FALSE	TRUE	FALSE	GCST90044692	0.082096	0.174566	453354	Sepsis	TRUE	reported	textfile	0.0332089446192104	2.37766778483664e-06	6906	genus.Holdemania.id.2157	GCST90017015	2	1	TRUE	0.00261069237196939	4.0392253232271e-06	2.75974122388253	0.00344087279107435	23.8378086166452
rs1867876	T	C	T	C	0.0842918623603083	-0.0356893	NA	0.282961	FALSE	FALSE	FALSE	GCST90044692	0.0398329	0.370266	451644	Sepsis	TRUE	reported	textfile	0.0162191814530669	2.73879997368546e-07	9109	genus.Holdemania.id.2157	GCST90017015	2	1	TRUE	0.00295700448904655	1.75912700500887e-06	1.54797621570598	0.00295700448904655	27.0093065223797
rs41438744	C	G	C	G	-0.124870497956697	0.0229115	NA	0.0771367	FALSE	TRUE	FALSE	GCST90044692	0.0671907	0.733109	454829	Sepsis	TRUE	reported	textfile	0.0270129499120186	2.44433739796938e-06	8839	genus.Holdemania.id.2157	GCST90017015	2	1	TRUE	0.00234089801366277	2.54797026854537e-07	2.53964831285913	0.00241224777270585	21.3685798766148
rs77293403	A	G	A	G	0.164556482776609	0.0556156	NA	0.0617109	FALSE	FALSE	FALSE	GCST90044692	0.0745051	0.455385	453145	Sepsis	TRUE	reported	textfile	0.0341774758039765	1.77466232603002e-06	7585	genus.Holdemania.id.2157	GCST90017015	2	1	TRUE	0.00253904612695626	1.22103038514349e-06	2.97658149223798	0.00304777788243192	23.1819531264917
rs9500080	C	T	C	T	0.0926764363023255	-0.0268833	NA	0.22117	FALSE	FALSE	FALSE	GCST90044692	0.0433251	0.534927	450870	Sepsis	TRUE	reported	textfile	0.0178886202940932	4.08514821439994e-07	9106	genus.Holdemania.id.2157	GCST90017015	2	1	TRUE	0.00293853963259327	8.43706499760422e-07	1.70702809416101	0.00293950510989346	26.8401512823148
rs12452946	A	G	A	G	-0.105833102993063	0.0568842	NA	0.484628	FALSE	FALSE	FALSE	GCST90044692	0.0361247	0.115335	447634	Sepsis	TRUE	reported	textfile	0.0228940837095865	3.80392832765155e-06	3800	genus.Howardella.id.2000	GCST90017016	2	1	TRUE	0.00559506116686509	5.43348163102912e-06	1.41128610204519	0.00559506116686509	21.3696065676112
rs1484873	A	G	A	G	-0.227831171035716	0.0141782	NA	0.0532729	FALSE	FALSE	FALSE	GCST90044692	0.0795932	0.858618	456348	Sepsis	TRUE	reported	textfile	0.0463350263455618	2.55917591761735e-06	3608	genus.Howardella.id.2000	GCST90017016	2	1	TRUE	0.00632552577208439	6.95338036631938e-08	2.78318886828214	0.00666008269706754	24.1772808957817
rs17167098	G	A	G	A	-0.169365659515785	-0.0267458	NA	0.142186	FALSE	FALSE	FALSE	GCST90044692	0.0513829	0.602702	451640	Sepsis	TRUE	reported	textfile	0.0352067807690594	1.12322928949975e-06	3586	genus.Howardella.id.2000	GCST90017016	2	1	TRUE	0.00605626574181057	5.93716961074215e-07	2.10829538724167	0.00641556430074405	23.141850483683
rs36081916	T	C	T	C	-0.181229725242912	-0.0993472	NA	0.095972	FALSE	FALSE	FALSE	GCST90044692	0.0626685	0.112902	430730	Sepsis	TRUE	reported	textfile	0.0402987182382294	4.70040430248692e-06	3216	genus.Howardella.id.2000	GCST90017016	2	1	TRUE	0.00529681671676774	5.50701200894098e-06	2.28533174841811	0.00625325651392649	20.2244350157625
rs609430	T	G	T	G	-0.112045365285464	0.0146769	NA	0.338758	FALSE	FALSE	FALSE	GCST90044692	0.0380501	0.699701	449856	Sepsis	TRUE	reported	textfile	0.023932786096753	3.34483956617462e-06	3798	genus.Howardella.id.2000	GCST90017016	2	1	TRUE	0.00573782413382872	3.26033837439352e-07	1.47492772529383	0.00574082986842391	21.9180177917326
rs61771805	A	T	A	T	-0.136778681697847	-0.0530567	NA	0.213097	FALSE	TRUE	FALSE	GCST90044692	0.0437136	0.224849	452954	Sepsis	TRUE	reported	textfile	0.0296811116262643	4.02739596424564e-06	3612	genus.Howardella.id.2000	GCST90017016	2	1	TRUE	0.00556032256179554	3.22813486794099e-06	1.78383233942632	0.00584819715554919	21.2361851289987
rs672217	G	A	G	A	0.16414567300691	0.0110361	NA	0.129937	FALSE	FALSE	FALSE	GCST90044692	0.0533043	0.835978	456348	Sepsis	TRUE	reported	textfile	0.0349992663686735	3.52467565649635e-06	3611	genus.Howardella.id.2000	GCST90017016	2	1	TRUE	0.00575808541926959	9.3931763529779e-08	2.10316180118247	0.00605780433536316	21.9958624774013
rs901099	T	G	T	G	-0.127180025414752	-0.0542581	NA	0.307226	FALSE	FALSE	FALSE	GCST90044692	0.0394933	0.169486	439461	Sepsis	TRUE	reported	textfile	0.0250924032562406	6.52857664498577e-07	3647	genus.Howardella.id.2000	GCST90017016	2	1	TRUE	0.00671847484463596	4.13605466801862e-06	1.51534018397877	0.00699851124929912	25.6893607841303
rs118030283	G	A	G	A	-0.151828969874976	0.206893	NA	0.0549166	FALSE	FALSE	FALSE	GCST90044692	0.0789551	0.00878312	454098	Sepsis	TRUE	reported	textfile	0.0324471166925794	2.67438905379695e-06	8830	genus.Intestinibacter.id.11345	GCST90017018	2	1	TRUE	0.0017768235429917	1.50463249004977e-05	3.04899324697092	0.00247410952646844	21.8956110395242
rs16938435	T	C	T	C	-0.112188506415732	0.0960986	NA	0.0743475	FALSE	FALSE	FALSE	GCST90044692	0.0683363	0.159647	454918	Sepsis	TRUE	reported	textfile	0.0235438872338301	1.80096705397186e-06	12303	genus.Intestinibacter.id.11345	GCST90017018	2	1	TRUE	0.00184246423314345	4.33346277234065e-06	2.61146182140458	0.00184246423314345	22.7059875017477
rs2702387	A	G	A	G	0.0608559183828632	0.00442623	NA	0.335985	FALSE	FALSE	FALSE	GCST90044692	0.0381263	0.907578	449198	Sepsis	TRUE	reported	textfile	0.0132145486891204	4.25994471302719e-06	12291	genus.Intestinibacter.id.11345	GCST90017018	2	1	TRUE	0.00172112507981116	2.95341429187614e-08	1.46502806632816	0.00172280283382269	21.2080613330115
rs4327025	G	A	G	A	-0.0810345592237085	-0.05927	NA	0.214779	FALSE	FALSE	FALSE	GCST90044692	0.043752	0.175519	449508	Sepsis	TRUE	reported	textfile	0.0154396661206418	1.64325937064721e-07	12303	genus.Intestinibacter.id.11345	GCST90017018	2	1	TRUE	0.00223435854653631	4.02140708830998e-06	1.71255061701765	0.00223435854653631	27.546392999568
rs478972	T	C	T	C	-0.142680973158889	0.0711984	NA	0.0491117	FALSE	FALSE	FALSE	GCST90044692	0.0826299	0.388878	456337	Sepsis	TRUE	reported	textfile	0.0297116296608141	1.81990694669584e-06	10333	genus.Intestinibacter.id.11345	GCST90017018	2	1	TRUE	0.00187122209976061	1.62693821031282e-06	3.02022771046629	0.0022272473846032	23.0610554056742
rs6875660	C	T	C	T	0.0890455423863135	0.0111161	NA	0.110771	FALSE	FALSE	FALSE	GCST90044692	0.0571878	0.845879	454817	Sepsis	TRUE	reported	textfile	0.0193905204513273	3.05781116669457e-06	12293	genus.Intestinibacter.id.11345	GCST90017018	2	1	TRUE	0.00171143776937033	8.27949458743085e-08	2.1499007278264	0.00171282781604769	21.0884876352623
rs10262702	T	C	T	C	0.0918017115791659	0.0509492	NA	0.12316	FALSE	FALSE	FALSE	GCST90044692	0.054822	0.352704	449569	Sepsis	TRUE	reported	textfile	0.0194884678818685	2.06073138792601e-06	11766	genus.Intestinimonas.id.2062	GCST90017019	2	1	TRUE	0.00183229427598637	1.8926482936796e-06	2.11393738686412	0.00188266368069571	22.1894307751199
rs11258178	A	G	A	G	0.0660742320663152	0.0800728	NA	0.371009	FALSE	FALSE	FALSE	GCST90044692	0.037106	0.0309318	455277	Sepsis	TRUE	reported	textfile	0.0134138858839776	6.98194818696299e-07	11766	genus.Intestinimonas.id.2062	GCST90017019	2	1	TRUE	0.00200322494949599	1.02042965241003e-05	1.45502022247992	0.00205828351505635	24.2635886155865
rs12226153	A	G	A	G	-0.151142451496101	-0.0059269	NA	0.0579812	FALSE	FALSE	FALSE	GCST90044692	0.076907	0.938571	453423	Sepsis	TRUE	reported	textfile	0.0306922289908772	5.121705949931e-07	9023	genus.Intestinimonas.id.2062	GCST90017019	2	1	TRUE	0.00200212519011665	1.30145514440573e-08	2.91543866013776	0.00268099175480703	24.2502413171376
rs12566247	T	A	T	A	0.0637084405216945	0.00307192	NA	0.338922	FALSE	TRUE	FALSE	GCST90044692	0.0380089	0.935584	450424	Sepsis	TRUE	reported	textfile	0.0135355478642567	2.19053597420413e-06	12076	genus.Intestinimonas.id.2062	GCST90017019	2	1	TRUE	0.001829332385852	1.43138000564547e-08	1.48743292691869	0.00183144964183841	22.1534959878494
rs1859797	G	A	G	A	0.0603679545145569	0.0364619	NA	0.467661	FALSE	FALSE	FALSE	GCST90044692	0.0362109	0.313967	445796	Sepsis	TRUE	reported	textfile	0.0131792534573361	4.12234691936255e-06	11766	genus.Intestinimonas.id.2062	GCST90017019	2	1	TRUE	0.00173270127196086	2.22179886226804e-06	1.4295693629329	0.00178033776796701	20.9812472091895
rs2731794	C	T	C	T	0.120632118397556	0.0580717	NA	0.0665026	FALSE	FALSE	FALSE	GCST90044692	0.071802	0.418644	452960	Sepsis	TRUE	reported	textfile	0.0257529252925081	1.91743684905147e-06	11079	genus.Intestinimonas.id.2062	GCST90017019	2	1	TRUE	0.00181188536052316	1.43337929267936e-06	2.71067124750773	0.00197692957177817	21.9418263118816
rs2930225	G	T	G	T	0.0729523838541179	-0.0336272	NA	0.269096	FALSE	FALSE	FALSE	GCST90044692	0.0402544	0.403511	456348	Sepsis	TRUE	reported	textfile	0.0152948475897603	1.34621867947098e-06	12003	genus.Intestinimonas.id.2062	GCST90017019	2	1	TRUE	0.00187852775244738	1.52918414303696e-06	1.67567602794106	0.00189212017654872	22.7503806930947
rs4784055	T	C	T	C	-0.175323954330758	0.13692	NA	0.0411567	FALSE	FALSE	FALSE	GCST90044692	0.0897766	0.127231	456013	Sepsis	TRUE	reported	textfile	0.038599022818149	8.71812010490414e-07	3193	genus.Intestinimonas.id.2062	GCST90017019	2	1	TRUE	0.00170386363280964	5.09695748957395e-06	2.18110096238426	0.00642398016706953	20.6314567823062
rs62240188	G	A	G	A	0.130073573107971	-0.0905165	NA	0.0786439	FALSE	FALSE	FALSE	GCST90044692	0.0663574	0.172544	456348	Sepsis	TRUE	reported	textfile	0.02671788381193	2.2030786521902e-06	10252	genus.Intestinimonas.id.2062	GCST90017019	2	1	TRUE	0.0019569010747015	4.07737601640565e-06	2.70524345916511	0.00230699730922707	23.7014014890376
rs716604	A	G	A	G	0.0818068347959367	-0.111887	NA	0.178894	FALSE	FALSE	FALSE	GCST90044692	0.0466703	0.0165127	455589	Sepsis	TRUE	reported	textfile	0.0165992382272966	8.56630348927772e-07	12090	genus.Intestinimonas.id.2062	GCST90017019	2	1	TRUE	0.00200528752728669	1.25944253242843e-05	1.82516153821899	0.00200528752728669	24.2886212991878
rs7170984	T	C	T	C	-0.065811569987918	-0.00671132	NA	0.304781	FALSE	FALSE	FALSE	GCST90044692	0.0401578	0.867273	427468	Sepsis	TRUE	reported	textfile	0.014076732767137	2.98355846567624e-06	12090	genus.Intestinimonas.id.2062	GCST90017019	2	1	TRUE	0.00180493571022258	6.12042800738861e-08	1.54780062064028	0.00180493571022258	21.8575142732189
rs72982915	C	T	C	T	0.183157909213471	0.00554003	NA	0.0458142	FALSE	FALSE	FALSE	GCST90044692	0.0854024	0.948278	455667	Sepsis	TRUE	reported	textfile	0.0402742719462831	4.91156943555125e-06	5591	genus.Intestinimonas.id.2062	GCST90017019	2	1	TRUE	0.00170804409567429	9.22125070754672e-09	3.01142772446401	0.00368686896579888	20.6821630750369
rs4738679	G	A	G	A	-0.0520266750691733	0.00511449	NA	0.332719	FALSE	FALSE	FALSE	GCST90044692	0.0380881	0.893181	452606	Sepsis	TRUE	reported	textfile	0.0114040487335605	4.4175436420521e-06	17921	genus.Lachnoclostridium.id.11308	GCST90017020	2	1	TRUE	0.00116009056799614	3.95122521700036e-08	1.52665246911002	0.00116015523369639	20.8129679062508
rs6112314	A	C	A	C	-0.0561714758226781	0.0146038	NA	0.386812	FALSE	FALSE	FALSE	GCST90044692	0.0367046	0.690724	455941	Sepsis	TRUE	reported	textfile	0.01081741922632	2.43212464754471e-07	17842	genus.Lachnoclostridium.id.11308	GCST90017020	2	1	TRUE	0.0015024269154852	3.46893660600752e-07	1.44492541006302	0.00150915408822853	26.9640017674994
rs615997	T	C	T	C	0.0511752397256162	0.0463085	NA	0.477451	FALSE	FALSE	FALSE	GCST90044692	0.036149	0.200178	446558	Sepsis	TRUE	reported	textfile	0.0106490558825926	2.02677302471049e-06	17911	genus.Lachnoclostridium.id.11308	GCST90017020	2	1	TRUE	0.00128706425524199	3.59611061550598e-06	1.42518427882659	0.00128785377301247	23.093914806197
rs61915992	A	T	A	T	0.0803875772701628	0.0475565	NA	0.12584	FALSE	TRUE	FALSE	GCST90044692	0.0538977	0.377589	456348	Sepsis	TRUE	reported	textfile	0.0172208697174549	2.6726963616669e-06	16773	genus.Lachnoclostridium.id.11308	GCST90017020	2	1	TRUE	0.00121451235147739	1.7060207708645e-06	2.23028546798746	0.00129761198221894	21.790526201692
rs62285313	A	G	A	G	0.0864203247126035	-0.00657038	NA	0.104149	FALSE	FALSE	FALSE	GCST90044692	0.0587903	0.911014	452016	Sepsis	TRUE	reported	textfile	0.0181565440589373	1.58330756110987e-06	16991	genus.Lachnoclostridium.id.11308	GCST90017020	2	1	TRUE	0.00126263755788148	2.73700356403815e-08	2.36669698651111	0.00133173815753143	22.6550701797214
rs78068103	A	G	A	G	0.0886199294448127	0.0314777	NA	0.0670951	FALSE	FALSE	FALSE	GCST90044692	0.0721886	0.662802	447499	Sepsis	TRUE	reported	textfile	0.0194247945890936	3.66518818063298e-06	17477	genus.Lachnoclostridium.id.11308	GCST90017020	2	1	TRUE	0.00116013303270768	4.16652810983237e-07	2.56796959944376	0.00118964061706489	20.813730642574
rs789029	C	T	C	T	-0.0641288495295075	0.0435121	NA	0.169242	FALSE	FALSE	FALSE	GCST90044692	0.0479662	0.364333	447441	Sepsis	TRUE	reported	textfile	0.0137974057585406	3.75328323726875e-06	17922	genus.Lachnoclostridium.id.11308	GCST90017020	2	1	TRUE	0.00120406736261422	1.80324372088376e-06	1.84710112509917	0.00120406736261422	21.6028984830482
rs10093861	G	A	G	A	-0.056886892782537	-0.0446237	NA	0.493882	FALSE	FALSE	FALSE	GCST90044692	0.0357303	0.2117	455631	Sepsis	TRUE	reported	textfile	0.0121151879448737	3.05624252275418e-06	13772	genus.LachnospiraceaeFCS020group.id.11314	GCST90017021	2	1	TRUE	0.00159858363326206	3.41792159906537e-06	1.42176776287703	0.00159858363326206	22.0477417891932
rs113859143	G	C	G	C	-0.108906331007673	0.0400764	NA	0.0697165	FALSE	TRUE	FALSE	GCST90044692	0.0700571	0.567285	455638	Sepsis	TRUE	reported	textfile	0.024205472178352	2.55450233726661e-06	13238	genus.LachnospiraceaeFCS020group.id.11314	GCST90017021	2	1	TRUE	0.00146793630396797	7.17098037572216e-07	2.78499709984487	0.00152706904426047	20.2431986318191
rs12078956	C	G	C	G	0.106101007147123	-0.00747989	NA	0.090028	FALSE	TRUE	FALSE	GCST90044692	0.0629495	0.905415	449888	Sepsis	TRUE	reported	textfile	0.0222904209234364	2.15430635357391e-06	13101	genus.LachnospiraceaeFCS020group.id.11314	GCST90017021	2	1	TRUE	0.00164268592990101	3.09393788812587e-08	2.55135265959666	0.00172668768811352	22.6570035957573
rs1363769	T	C	T	C	-0.200628436994612	-0.0639915	NA	0.0513302	FALSE	FALSE	FALSE	GCST90044692	0.0809082	0.428994	455716	Sepsis	TRUE	reported	textfile	0.0449372166009395	1.58163001700808e-06	3555	genus.LachnospiraceaeFCS020group.id.11314	GCST90017021	2	1	TRUE	0.00144547467053342	1.37077021323236e-06	2.67932854730627	0.00557888963061228	19.9329988582024
rs2862811	T	C	T	C	0.056492728234183	0.000944845	NA	0.447496	FALSE	FALSE	FALSE	GCST90044692	0.0360143	0.97907	454240	Sepsis	TRUE	reported	textfile	0.0121736039303237	3.91911044752156e-06	13772	genus.LachnospiraceaeFCS020group.id.11314	GCST90017021	2	1	TRUE	0.00156147182839169	1.50826250128947e-09	1.4286231220615	0.00156147182839169	21.5350935188049
rs35035870	T	C	T	C	-0.190615272071022	0.0959522	NA	0.0448393	FALSE	FALSE	FALSE	GCST90044692	0.0866337	0.268051	454780	Sepsis	TRUE	reported	textfile	0.041440269379852	2.62028265479407e-06	5642	genus.LachnospiraceaeFCS020group.id.11314	GCST90017021	2	1	TRUE	0.00153415598825253	2.68807097862117e-06	3.11271322418912	0.00373736046569426	21.1577873043284
rs369444	C	G	C	G	0.125481333500566	0.0889563	NA	0.0557148	FALSE	TRUE	FALSE	GCST90044692	0.0779044	0.25351	456028	Sepsis	TRUE	reported	textfile	0.02590078636226	3.14826047759222e-06	12465	genus.LachnospiraceaeFCS020group.id.11314	GCST90017021	2	1	TRUE	0.0017016051207024	2.85715603294179e-06	2.89173899264724	0.00187971772637483	23.4710409555502
rs7249113	G	A	G	A	0.0679483079755466	0.0290177	NA	0.284969	FALSE	FALSE	FALSE	GCST90044692	0.0398882	0.466934	446615	Sepsis	TRUE	reported	textfile	0.0133495872568997	3.72096508448348e-07	13534	genus.LachnospiraceaeFCS020group.id.11314	GCST90017021	2	1	TRUE	0.001877895191354	1.15969115178995e-06	1.5530338596975	0.00191086038625541	25.9072679187904
rs72793667	A	G	A	G	-0.116880798437378	-0.13819	NA	0.0787733	FALSE	FALSE	FALSE	GCST90044692	0.0667611	0.0384605	448978	Sepsis	TRUE	reported	textfile	0.0246589064751543	1.63421186840673e-06	12396	genus.LachnospiraceaeFCS020group.id.11314	GCST90017021	2	1	TRUE	0.00162890879927333	9.38875357612385e-06	2.74545669121748	0.0018094254121965	22.4666703229732
rs9788306	C	T	C	T	-0.062803973031046	-0.0489422	NA	0.297418	FALSE	FALSE	FALSE	GCST90044692	0.0392906	0.212894	450495	Sepsis	TRUE	reported	textfile	0.0130744224224072	1.38618007151755e-06	13772	genus.LachnospiraceaeFCS020group.id.11314	GCST90017021	2	1	TRUE	0.00167289288885719	3.40011752133061e-06	1.53433792385207	0.00167289288885719	23.0743359721264
rs9919338	G	C	G	C	-0.0553338549341783	-0.0426055	NA	0.470482	FALSE	TRUE	TRUE	GCST90044692	0.0358555	0.234733	454707	Sepsis	TRUE	reported	textfile	0.0120621088146884	4.90666875232104e-06	13768	genus.LachnospiraceaeFCS020group.id.11314	GCST90017021	2	1	FALSE	0.00152594266329133	3.09402753775811e-06	1.41533312332541	0.00152638538114305	21.0443429342258
rs12127733	G	A	G	A	0.115181538435565	-0.0252965	NA	0.173724	FALSE	FALSE	FALSE	GCST90044692	0.0470766	0.591027	455930	Sepsis	TRUE	reported	textfile	0.0246006248973746	3.10593557714276e-06	6226	genus.LachnospiraceaeNC2004group.id.11316	GCST90017022	2	1	TRUE	0.00345336046815707	6.32726715235319e-07	1.94111245951776	0.00350975611107887	21.9216617215471
rs3756315	A	G	A	G	-0.0883469456977685	-0.0165792	NA	0.323632	FALSE	FALSE	FALSE	GCST90044692	0.0384775	0.666556	450591	Sepsis	TRUE	reported	textfile	0.0188396798751724	3.32582696568921e-06	6328	genus.LachnospiraceaeNC2004group.id.11316	GCST90017022	2	1	TRUE	0.00346417457815436	4.06835669285101e-07	1.49867255502725	0.00346417457815436	21.9905474769338
rs6116753	G	A	G	A	0.0994748340108577	0.00140181	NA	0.257961	FALSE	FALSE	FALSE	GCST90044692	0.0410497	0.972758	453334	Sepsis	TRUE	reported	textfile	0.0209139325122183	2.92250158103608e-06	6278	genus.LachnospiraceaeNC2004group.id.11316	GCST90017022	2	1	TRUE	0.00356348952366456	2.55543055402039e-09	1.65709099752628	0.00359177736833187	22.6232524497981
rs12362320	G	C	G	C	0.0573167684510655	-0.00959015	NA	0.355825	FALSE	TRUE	FALSE	GCST90044692	0.0376463	0.798921	448319	Sepsis	TRUE	reported	textfile	0.0115466227891477	8.04224084536772e-07	16764	genus.LachnospiraceaeNK4A136group.id.11319	GCST90017024	2	1	TRUE	0.00142789798065944	1.42204026181541e-07	1.49500899050931	0.00146787691760141	24.6407224405383
rs160061	A	G	A	G	0.0513830893369009	-0.0471157	NA	0.497257	FALSE	FALSE	FALSE	GCST90044692	0.0359103	0.189507	452047	Sepsis	TRUE	reported	textfile	0.010809407334627	2.12197847469812e-06	17234	genus.LachnospiraceaeNK4A136group.id.11319	GCST90017024	2	1	TRUE	0.00130957946565918	3.77222286026494e-06	1.41904094616073	0.00130957946565918	22.5962649568271
rs68104925	T	C	T	C	-0.0549103534775834	-0.00730507	NA	0.35567	FALSE	FALSE	FALSE	GCST90044692	0.0374592	0.845382	452532	Sepsis	TRUE	reported	textfile	0.01153849680993	2.36779350713391e-06	17227	genus.LachnospiraceaeNK4A136group.id.11319	GCST90017024	2	1	TRUE	0.00131251396296832	8.33369272133665e-08	1.51444693700923	0.00131304664999278	22.6469650677403
rs73044693	A	G	A	G	-0.107579587371258	0.00693624	NA	0.0773518	FALSE	FALSE	FALSE	GCST90044692	0.0682919	0.9191	439899	Sepsis	TRUE	reported	textfile	0.0229883738725416	3.5725564653737e-06	12773	genus.LachnospiraceaeNK4A136group.id.11319	GCST90017024	2	1	TRUE	0.00126927571112002	2.26055758151435e-08	2.59809308961185	0.00171188363948035	21.8999561364188
rs7616165	G	T	G	T	-0.230541982266658	-0.0222143	NA	0.0482721	FALSE	FALSE	FALSE	GCST90044692	0.0835259	0.790272	455449	Sepsis	TRUE	reported	textfile	0.0483464563825089	2.77390908054586e-06	4094	genus.LachnospiraceaeNK4A136group.id.11319	GCST90017024	2	1	TRUE	0.00131783900540596	1.54998902111209e-07	3.09341770286353	0.00552622370867232	22.7389680401815
rs76193507	A	G	A	G	-0.229730156582025	0.109424	NA	0.0452747	FALSE	FALSE	FALSE	GCST90044692	0.0859548	0.203005	455895	Sepsis	TRUE	reported	textfile	0.049977561014355	2.93090178833742e-06	3578	genus.LachnospiraceaeNK4A136group.id.11319	GCST90017024	2	1	TRUE	0.00122466702150893	3.55131433176305e-06	2.98947706672724	0.0058739446181307	21.129338518712
rs7832116	A	G	A	G	-0.0714755935543963	-0.0583498	NA	0.142024	FALSE	FALSE	FALSE	GCST90044692	0.0517955	0.259936	445305	Sepsis	TRUE	reported	textfile	0.0151703072271499	3.57084007600303e-06	17219	genus.LachnospiraceaeNK4A136group.id.11319	GCST90017024	2	1	TRUE	0.00128656577647664	2.78098872438799e-06	1.99066572625922	0.00128768523028805	22.198661498413
rs954878	A	G	A	G	-0.0520656236703209	0.00771076	NA	0.450686	FALSE	FALSE	FALSE	GCST90044692	0.0364392	0.832414	443353	Sepsis	TRUE	reported	textfile	0.0109082205658323	1.78202855318654e-06	17227	genus.LachnospiraceaeNK4A136group.id.11319	GCST90017024	2	1	TRUE	0.00132033716568279	9.81211011304033e-08	1.43172212951767	0.00132087302357397	22.7821301321727
rs10815577	C	G	C	G	-0.0683706101910233	0.0794233	NA	0.393382	FALSE	TRUE	FALSE	GCST90044692	0.0367583	0.0307194	451857	Sepsis	TRUE	reported	textfile	0.014369050950514	1.71502740506161e-06	10149	genus.LachnospiraceaeUCG001.id.11321	GCST90017025	2	1	TRUE	0.00222604759621974	1.02302519287964e-05	1.44757045643458	0.00222626648769712	22.6403294574042
rs2050911	G	A	G	A	0.0751466207611485	0.0311758	NA	0.294189	FALSE	FALSE	FALSE	GCST90044692	0.0394287	0.429125	451183	Sepsis	TRUE	reported	textfile	0.0153934305260859	1.10647793810776e-06	10148	genus.LachnospiraceaeUCG001.id.11321	GCST90017025	2	1	TRUE	0.00234287398456408	1.36998386975896e-06	1.55069235301907	0.002343334734386	23.831318972595
rs437876	T	C	T	C	0.078463675912986	0.00955689	NA	0.372586	FALSE	FALSE	FALSE	GCST90044692	0.0380155	0.801509	431567	Sepsis	TRUE	reported	textfile	0.0144767669201341	7.16549730104283e-08	10150	genus.LachnospiraceaeUCG001.id.11321	GCST90017025	2	1	TRUE	0.00288641193991528	1.38489692962966e-07	1.45849385383274	0.00288641193991528	29.3760998917359
rs573933	T	C	T	C	-0.107898494857592	-0.0241394	NA	0.0901507	FALSE	FALSE	FALSE	GCST90044692	0.0625139	0.69939	455676	Sepsis	TRUE	reported	textfile	0.02323463062968	3.10507778309487e-06	10150	genus.LachnospiraceaeUCG001.id.11321	GCST90017025	2	1	TRUE	0.00212059059198208	3.2674230240344e-07	2.34082417410007	0.00212059059198208	21.5654848918072
rs74034332	G	A	G	A	0.168045474589095	-0.0168171	NA	0.0482611	FALSE	FALSE	FALSE	GCST90044692	0.0832386	0.839889	455833	Sepsis	TRUE	reported	textfile	0.0382636891594262	3.33351420288676e-06	6004	genus.LachnospiraceaeUCG001.id.11321	GCST90017025	2	1	TRUE	0.0018970328506066	8.9445478552867e-08	2.96488041717832	0.00320324816837004	19.2876787281149
rs78848836	A	G	A	G	-0.118867976811204	-0.00650625	NA	0.0915387	FALSE	FALSE	FALSE	GCST90044692	0.0619216	0.916318	456348	Sepsis	TRUE	reported	textfile	0.0259753213433233	3.38171097102908e-06	9506	genus.LachnospiraceaeUCG001.id.11321	GCST90017025	2	1	TRUE	0.00205935934432733	2.4192619548909e-08	2.53256052906104	0.00219859667372101	20.9415047096418
rs9403580	C	T	C	T	0.107800527456044	-0.0698055	NA	0.101239	FALSE	FALSE	FALSE	GCST90044692	0.0594451	0.240281	454670	Sepsis	TRUE	reported	textfile	0.022977721860266	3.46784739807936e-06	10095	genus.LachnospiraceaeUCG001.id.11321	GCST90017025	2	1	TRUE	0.00216424507842484	3.02170177680417e-06	2.30866080456978	0.00217601308208135	22.0103949447887
rs985416	C	T	C	T	0.0970258447004022	-0.0142176	NA	0.192035	FALSE	FALSE	FALSE	GCST90044692	0.0456661	0.755543	449909	Sepsis	TRUE	reported	textfile	0.0181806941918535	1.45590817662481e-07	9917	genus.LachnospiraceaeUCG001.id.11321	GCST90017025	2	1	TRUE	0.00279869981188145	2.12407768318936e-07	1.81050870993465	0.00286428017168986	28.48091522305
rs11128180	A	G	A	G	0.0648287601808804	0.00812361	NA	0.235543	FALSE	FALSE	FALSE	GCST90044692	0.0421314	0.847103	456348	Sepsis	TRUE	reported	textfile	0.0140126205229475	4.51737142798852e-06	14466	genus.LachnospiraceaeUCG004.id.11324	GCST90017026	2	1	TRUE	0.00147763134480118	8.14689400767733e-08	1.68536352805221	0.00147763134480118	21.4040871212415
rs12673420	G	A	G	A	0.0554350646481387	-0.0279897	NA	0.423888	FALSE	FALSE	FALSE	GCST90044692	0.03623	0.439786	455178	Sepsis	TRUE	reported	textfile	0.0118375150697906	2.98079372145601e-06	14463	genus.LachnospiraceaeUCG004.id.11324	GCST90017026	2	1	TRUE	0.00151391548245063	1.30787127984281e-06	1.42360576483344	0.00151422907550802	21.9304744229323
rs12747809	G	A	G	A	-0.0621970021243567	-0.0398535	NA	0.315954	FALSE	FALSE	FALSE	GCST90044692	0.0384983	0.300575	455622	Sepsis	TRUE	reported	textfile	0.0125684628526035	8.6487488399091e-07	14464	genus.LachnospiraceaeUCG004.id.11324	GCST90017026	2	1	TRUE	0.00169025205094232	2.34830532445653e-06	1.51156341667007	0.00169048540659223	24.4891985829605
rs12894272	A	G	A	G	0.0579792008591585	0.0155246	NA	0.325079	FALSE	FALSE	FALSE	GCST90044692	0.0382046	0.684483	453205	Sepsis	TRUE	reported	textfile	0.0125228983423986	4.33948680395351e-06	14463	genus.LachnospiraceaeUCG004.id.11324	GCST90017026	2	1	TRUE	0.00147980054052696	3.6183878711299e-07	1.50603147430478	0.00148010707747681	21.435555364597
rs2444793	C	T	C	T	-0.0542433447708986	0.018988	NA	0.47253	FALSE	FALSE	FALSE	GCST90044692	0.0362506	0.60042	445833	Sepsis	TRUE	reported	textfile	0.0118187537263073	4.77075560537306e-06	14463	genus.LachnospiraceaeUCG004.id.11324	GCST90017026	2	1	TRUE	0.00145421669187234	6.01220165034212e-07	1.42134948413759	0.0014545179369123	21.0644224659963
rs2882478	G	A	G	A	-0.0577090607804495	-0.0123834	NA	0.444971	FALSE	FALSE	FALSE	GCST90044692	0.0364864	0.734311	444681	Sepsis	TRUE	reported	textfile	0.0118338391688237	1.20811166167371e-06	14466	genus.LachnospiraceaeUCG004.id.11324	GCST90017026	2	1	TRUE	0.00164147700785665	2.52419798135765e-07	1.42331128565922	0.00164147700785665	23.7813599972897
rs35182105	A	G	A	G	-0.109724302999594	-0.00369242	NA	0.0682245	FALSE	FALSE	FALSE	GCST90044692	0.0712232	0.958654	449963	Sepsis	TRUE	reported	textfile	0.0242210058607706	4.86508145364847e-06	13170	genus.LachnospiraceaeUCG004.id.11324	GCST90017026	2	1	TRUE	0.00141682803580352	5.88958879759045e-09	2.77961765986467	0.00155605585251307	20.5220769638574
rs10741777	T	C	T	C	-0.0973842192559505	0.0752691	NA	0.237763	FALSE	FALSE	FALSE	GCST90044692	0.042229	0.0746833	451913	Sepsis	TRUE	reported	textfile	0.0194791359188197	7.68659361345311e-07	7014	genus.LachnospiraceaeUCG008.id.11328	GCST90017027	2	1	TRUE	0.00355030367063956	6.96168839177939e-06	1.63137036485066	0.00355181723038323	24.9941169547052
rs10793103	C	T	C	T	0.0974344052604472	-0.0169038	NA	0.309533	FALSE	FALSE	FALSE	GCST90044692	0.0388354	0.663368	451256	Sepsis	TRUE	reported	textfile	0.0181279215168366	9.34937060423346e-08	7014	genus.LachnospiraceaeUCG008.id.11328	GCST90017027	2	1	TRUE	0.00410124925768352	4.15163053438105e-07	1.51820666287018	0.0041029967285244	28.8887434804043
rs10801803	G	A	G	A	-0.117029089306434	0.0448035	NA	0.129987	FALSE	FALSE	FALSE	GCST90044692	0.053221	0.399877	452189	Sepsis	TRUE	reported	textfile	0.0243084542360955	1.40029452782509e-06	7017	genus.LachnospiraceaeUCG008.id.11328	GCST90017027	2	1	TRUE	0.00329315921632941	1.55296940660218e-06	2.03625930262906	0.00329315921632941	23.1778402206882
rs13024781	T	C	T	C	-0.079876878162778	-0.0159291	NA	0.455831	FALSE	FALSE	FALSE	GCST90044692	0.0363541	0.661266	442643	Sepsis	TRUE	reported	textfile	0.0168845545699762	2.29166332848229e-06	7016	genus.LachnospiraceaeUCG008.id.11328	GCST90017027	2	1	TRUE	0.00318018173027749	4.20708466002241e-07	1.41427673816476	0.00318063369302872	22.3801477749715
rs57091572	A	G	A	G	-0.110442733892044	-0.00638833	NA	0.154109	FALSE	FALSE	FALSE	GCST90044692	0.0496445	0.89761	454940	Sepsis	TRUE	reported	textfile	0.0235801445751275	2.85822419987706e-06	6950	genus.LachnospiraceaeUCG008.id.11328	GCST90017027	2	1	TRUE	0.00311743706261878	3.62859199863132e-08	1.96579789560835	0.00314740408770616	21.9372088622282
rs62277846	C	T	C	T	0.102292484128921	-0.0504664	NA	0.200055	FALSE	FALSE	FALSE	GCST90044692	0.0448079	0.260045	453485	Sepsis	TRUE	reported	textfile	0.0212319016189497	1.58891529674467e-06	7016	genus.LachnospiraceaeUCG008.id.11328	GCST90017027	2	1	TRUE	0.00329797477691551	2.77971336377799e-06	1.77841733652116	0.00329844342484732	23.2118451398592
rs67078837	T	C	T	C	-0.0845848302613116	0.015857	NA	0.478771	FALSE	FALSE	FALSE	GCST90044692	0.0360006	0.659601	451967	Sepsis	TRUE	reported	textfile	0.0170692690996118	7.68188823908534e-07	7016	genus.LachnospiraceaeUCG008.id.11328	GCST90017027	2	1	TRUE	0.00348826808545613	4.25136254153753e-07	1.4297487164975	0.00348876367974505	24.5558580353705
rs955844	A	C	A	C	0.112064161596249	0.0555958	NA	0.161934	FALSE	FALSE	FALSE	GCST90044692	0.0489313	0.255873	448890	Sepsis	TRUE	reported	textfile	0.0228369336122893	1.80993664920917e-06	6863	genus.LachnospiraceaeUCG008.id.11328	GCST90017027	2	1	TRUE	0.00342091283061009	2.8288829799651e-06	1.89188523942165	0.00349742909038365	24.0800793591717
rs9873555	G	C	G	C	-0.121161831304055	-0.0560607	NA	0.165451	FALSE	TRUE	FALSE	GCST90044692	0.0482291	0.24508	453697	Sepsis	TRUE	reported	textfile	0.0233467424082734	2.41342961909005e-07	6577	genus.LachnospiraceaeUCG008.id.11328	GCST90017027	2	1	TRUE	0.00382461045077251	2.96075985277742e-06	1.89339058209124	0.00407950983974808	26.9326492037809
rs10414815	T	C	T	C	0.104529603754157	0.0288896	NA	0.109795	FALSE	FALSE	FALSE	GCST90044692	0.0586479	0.622299	433635	Sepsis	TRUE	reported	textfile	0.0230252566719926	4.2397659035102e-06	11564	genus.LachnospiraceaeUCG010.id.11330	GCST90017028	2	1	TRUE	0.00160578347681445	5.31720796187413e-07	2.47604493331523	0.00177935756604833	20.6096040335211
rs11192447	A	G	A	G	0.126592140723535	-0.0636446	NA	0.0606746	FALSE	FALSE	FALSE	GCST90044692	0.075153	0.397069	453798	Sepsis	TRUE	reported	textfile	0.0243450016725239	4.68957482771952e-07	12695	genus.LachnospiraceaeUCG010.id.11330	GCST90017028	2	1	TRUE	0.00210568643209857	1.57157658135221e-06	2.7430022340849	0.00212571687809306	27.0392020217431
rs12346653	C	T	C	T	0.0657685584538427	-0.0304427	NA	0.241253	FALSE	FALSE	FALSE	GCST90044692	0.0421221	0.469849	450458	Sepsis	TRUE	reported	textfile	0.0139569270321333	2.70320656170881e-06	12816	genus.LachnospiraceaeUCG010.id.11330	GCST90017028	2	1	TRUE	0.00172989751436966	1.14459425275657e-06	1.58003263539164	0.00172989751436966	22.2053196764469
rs72761829	A	T	A	T	0.111883594042511	0.14484	NA	0.0716689	FALSE	TRUE	FALSE	GCST90044692	0.0708224	0.0408431	438084	Sepsis	TRUE	reported	textfile	0.0238892861238456	2.57651083497448e-06	11488	genus.LachnospiraceaeUCG010.id.11330	GCST90017028	2	1	TRUE	0.00170883048597167	9.16510667142582e-06	2.56050356891608	0.00190602720254797	21.9344360803076
rs9981767	A	C	A	C	0.0655062215552622	-0.0219591	NA	0.318035	FALSE	FALSE	FALSE	GCST90044692	0.0387889	0.571313	446990	Sepsis	TRUE	reported	textfile	0.0131994203477037	9.96373427140219e-07	12816	genus.LachnospiraceaeUCG010.id.11330	GCST90017028	2	1	TRUE	0.00191838917280544	7.02295025430312e-07	1.49427699017185	0.00191838917280544	24.6294878030621
rs13157098	A	G	A	G	-0.0768058365298254	0.0776089	NA	0.148423	FALSE	FALSE	FALSE	GCST90044692	0.050926	0.12752	444064	Sepsis	TRUE	reported	textfile	0.0155312031423762	5.99315187911124e-07	15947	genus.Lachnospira.id.2004	GCST90017029	2	1	TRUE	0.00148041172490895	5.08917594937152e-06	1.96130256932235	0.0015313982124456	24.4555957530657
rs2326833	C	G	C	G	-0.0784950345844982	-0.0159553	NA	0.120607	FALSE	TRUE	FALSE	GCST90044692	0.055018	0.771815	455329	Sepsis	TRUE	reported	textfile	0.0171090154571239	4.59647719901757e-06	15632	genus.Lachnospira.id.2004	GCST90017029	2	1	TRUE	0.00127446574382449	1.84291804603027e-07	2.13910593093143	0.00134490273872675	21.0491388507873
rs4686798	T	C	T	C	0.053182604749454	-0.00970827	NA	0.373021	FALSE	FALSE	FALSE	GCST90044692	0.0371527	0.793855	452986	Sepsis	TRUE	reported	textfile	0.0113747429052122	2.73935520427912e-06	16497	genus.Lachnospira.id.2004	GCST90017029	2	1	TRUE	0.00132351398327295	1.49626534593603e-07	1.46097934698139	0.00132351398327295	21.8602955609406
rs4923324	G	A	G	A	-0.0617320959151958	0.0921567	NA	0.238285	FALSE	FALSE	FALSE	GCST90044692	0.0420057	0.028242	456198	Sepsis	TRUE	reported	textfile	0.0133386567289649	2.43592844531939e-06	16490	genus.Lachnospira.id.2004	GCST90017029	2	1	TRUE	0.00129682675609694	1.05472331965865e-05	1.71286219450481	0.00129737661114205	21.4189339885024
rs56791201	T	C	T	C	0.0518229928563788	0.0352273	NA	0.482035	FALSE	FALSE	FALSE	GCST90044692	0.0358238	0.325435	454343	Sepsis	TRUE	reported	textfile	0.0110696730729901	2.9282274545617e-06	16486	genus.Lachnospira.id.2004	GCST90017029	2	1	TRUE	0.00132692511045786	2.11894773215648e-06	1.42132188289295	0.00132780941009842	21.9167115318727
rs11674854	C	T	C	T	-0.0852686133024556	0.0546906	NA	0.413527	FALSE	FALSE	FALSE	GCST90044692	0.0376411	0.146238	424596	Sepsis	TRUE	reported	textfile	0.0176503640529812	1.59200065573363e-06	6655	genus.Lactobacillus.id.1837	GCST90017030	2	1	TRUE	0.00334392716608037	4.62598804117405e-06	1.43988463505048	0.00349568848654197	23.3383992746023
rs1530559	G	A	G	A	0.0804000574844493	0.00449998	NA	0.394446	FALSE	FALSE	FALSE	GCST90044692	0.0364836	0.901836	456348	Sepsis	TRUE	reported	textfile	0.0178207393844271	4.93109305644596e-06	6655	genus.Lactobacillus.id.1837	GCST90017030	2	1	TRUE	0.00291764693794974	3.33373852173501e-08	1.45378354507886	0.0030501210957322	20.3545394601075
rs16861661	G	A	G	A	-0.183146976557721	0.0844094	NA	0.070306	FALSE	FALSE	FALSE	GCST90044692	0.0698703	0.227014	456348	Sepsis	TRUE	reported	textfile	0.0381480132493847	1.2780953865166e-06	5325	genus.Lactobacillus.id.1837	GCST90017030	2	1	TRUE	0.00330262602070773	3.19816431684541e-06	2.78375961995834	0.0043114435793744	23.0491894528863
rs328312	T	A	T	A	0.0815092055509462	0.0177337	NA	0.461583	FALSE	TRUE	TRUE	GCST90044692	0.0362265	0.624471	447740	Sepsis	TRUE	reported	textfile	0.0169441205134495	1.40618184431542e-06	6950	genus.Lactobacillus.id.1837	GCST90017030	2	1	FALSE	0.00331568532683284	5.25111445397335e-07	1.41257473388893	0.00331949036879176	23.1406341947022
rs6092149	A	T	A	T	-0.0801344264698067	0.0567454	NA	0.427296	FALSE	TRUE	TRUE	GCST90044692	0.0362503	0.117495	453308	Sepsis	TRUE	reported	textfile	0.0171489601068434	3.29042108781417e-06	6906	genus.Lactobacillus.id.1837	GCST90017030	2	1	FALSE	0.00312926224537114	5.36959503396852e-06	1.42511882555267	0.00315275712007571	21.8354771129408
rs62314653	C	A	C	A	0.187691889218631	-0.0639111	NA	0.0514265	FALSE	FALSE	FALSE	GCST90044692	0.0813494	0.43208	453268	Sepsis	TRUE	reported	textfile	0.0394584560487661	2.24383294706922e-06	5944	genus.Lactobacillus.id.1837	GCST90017030	2	1	TRUE	0.00324220821269071	1.35253664678114e-06	3.04214204407097	0.00379339097586896	22.6261590461577
rs7399658	G	A	G	A	-0.107133700567271	0.00219167	NA	0.204674	FALSE	FALSE	FALSE	GCST90044692	0.0454244	0.961518	433064	Sepsis	TRUE	reported	textfile	0.022188262578718	3.12099239734719e-06	6613	genus.Lactobacillus.id.1837	GCST90017030	2	1	TRUE	0.00334035726526346	5.1012625531622e-09	1.80435737099986	0.00351406374956629	23.3134002229854
rs768253	T	G	T	G	-0.0791950145559097	-0.0336067	NA	0.389725	FALSE	FALSE	FALSE	GCST90044692	0.0366635	0.35934	455995	Sepsis	TRUE	reported	textfile	0.0171791013220907	4.24769676643286e-06	6958	genus.Lactobacillus.id.1837	GCST90017030	2	1	TRUE	0.00304586331372528	1.84114862265117e-06	1.43298832922978	0.00304586331372528	21.2517551516417
rs921925	A	C	A	C	0.0985077448654546	0.0409342	NA	0.207481	FALSE	FALSE	FALSE	GCST90044692	0.0443105	0.355589	452570	Sepsis	TRUE	reported	textfile	0.0203228965198258	9.71665395279823e-07	6952	genus.Lactobacillus.id.1837	GCST90017030	2	1	TRUE	0.0033662437614866	1.8700975130342e-06	1.69449576416908	0.003369140080118	23.494680426314
rs10417872	T	G	T	G	0.118305771983703	-0.0251083	NA	0.274501	FALSE	FALSE	FALSE	GCST90044692	0.0400777	0.530993	455730	Sepsis	TRUE	reported	textfile	0.0245219747484906	1.28677503371816e-06	4056	genus.Lactococcus.id.1851	GCST90017031	2	1	TRUE	0.00570721737642812	8.60071221832842e-07	1.56172446609961	0.00570861713889914	23.2756054010076
rs123059	T	C	T	C	-0.136709792173046	-0.0224393	NA	0.229291	FALSE	FALSE	FALSE	GCST90044692	0.0424798	0.597337	456348	Sepsis	TRUE	reported	textfile	0.0274693598385625	1.26562054182943e-06	3760	genus.Lactococcus.id.1851	GCST90017031	2	1	TRUE	0.00607108947906036	6.1144749382667e-07	1.6843892497211	0.00654775452169347	24.7686404701588
rs2293361	C	T	C	T	-0.199221089261754	-0.0313645	NA	0.060868	FALSE	FALSE	FALSE	GCST90044692	0.0748278	0.675102	456348	Sepsis	TRUE	reported	textfile	0.043096892330821	1.39592526868083e-06	3787	genus.Lactococcus.id.1851	GCST90017031	2	1	TRUE	0.00524209937449507	3.84996133755419e-07	2.65212266701809	0.00561394113012156	21.3687299695848
rs34757988	G	C	G	C	0.122293892124808	0.00155556	NA	0.38725	FALSE	TRUE	FALSE	GCST90044692	0.0367492	0.966236	454471	Sepsis	TRUE	reported	textfile	0.0228976050970215	8.95038686618067e-08	4055	genus.Lactococcus.id.1851	GCST90017031	2	1	TRUE	0.0069854464388105	3.92630023218164e-09	1.45809389075993	0.006988869397639	28.5252468937064
rs4766997	C	T	C	T	0.114599245781753	0.103585	NA	0.305704	FALSE	FALSE	FALSE	GCST90044692	0.039099	0.00806563	450961	Sepsis	TRUE	reported	textfile	0.0238390240176399	2.06144762306805e-06	4053	genus.Lactococcus.id.1851	GCST90017031	2	1	TRUE	0.00566666731352147	1.53801833590383e-05	1.51766798574605	0.00567223090243095	23.109288606716
rs55910161	C	T	C	T	0.146425945193358	0.0956329	NA	0.153846	FALSE	FALSE	FALSE	GCST90044692	0.0506308	0.0589148	439121	Sepsis	TRUE	reported	textfile	0.0307366944007344	2.36213653553945e-06	3836	genus.Lactococcus.id.1851	GCST90017031	2	1	TRUE	0.00556553684442763	7.81785171507452e-06	1.90369100748424	0.00588445855930631	22.6945593101628
rs757872	G	C	G	C	0.140799134651181	-0.00162785	NA	0.225288	FALSE	TRUE	FALSE	GCST90044692	0.0435995	0.970217	439274	Sepsis	TRUE	reported	textfile	0.027581977835389	4.36881726758605e-07	3792	genus.Lactococcus.id.1851	GCST90017031	2	1	TRUE	0.00638522701488965	3.05472064906638e-09	1.69847660595449	0.00682863876176068	26.0584848870454
rs7992246	T	C	T	C	0.104232064360677	0.0151775	NA	0.365132	FALSE	FALSE	FALSE	GCST90044692	0.0373605	0.684564	450213	Sepsis	TRUE	reported	textfile	0.0230786427315897	4.44724202859605e-06	4057	genus.Lactococcus.id.1851	GCST90017031	2	1	TRUE	0.0050050929759305	3.61643545404525e-07	1.4699845424692	0.0050050929759305	20.3977446257493
rs11645029	G	C	G	C	-0.0606180430853412	-0.0885568	NA	0.439045	FALSE	TRUE	TRUE	GCST90044692	0.0364179	0.0150288	445304	Sepsis	TRUE	reported	textfile	0.013155125474572	4.14752250405477e-06	11709	genus.Marvinbryantia.id.2005	GCST90017032	2	1	FALSE	0.0017739750559674	1.29572893242764e-05	1.42349156410621	0.00181042794568041	21.2331209957052
rs1187983	C	T	C	T	-0.0935455813595047	-0.00203713	NA	0.134177	FALSE	FALSE	FALSE	GCST90044692	0.0530192	0.969351	447587	Sepsis	TRUE	reported	textfile	0.0193174429720933	2.0242722400119e-06	11896	genus.Marvinbryantia.id.2005	GCST90017032	2	1	TRUE	0.00195884699362441	3.23501946813494e-09	2.10693004654901	0.00196772286350695	23.4502393105978
rs2724813	A	G	A	G	-0.0840769239319322	-0.000738976	NA	0.175692	FALSE	FALSE	FALSE	GCST90044692	0.0471879	0.987505	452238	Sepsis	TRUE	reported	textfile	0.0167550803897286	6.28450653119526e-07	11610	genus.Marvinbryantia.id.2005	GCST90017032	2	1	TRUE	0.0021030571492764	5.37409226783087e-10	1.80535505262465	0.00216452266544624	25.1802823924607
rs2863363	A	G	A	G	0.0634860622692704	0.0361479	NA	0.361752	FALSE	FALSE	FALSE	GCST90044692	0.0372774	0.332196	453786	Sepsis	TRUE	reported	textfile	0.0136322793197585	3.11280717901803e-06	11950	genus.Marvinbryantia.id.2005	GCST90017032	2	1	TRUE	0.00181191157141094	2.06053394577508e-06	1.49022700332882	0.00181191157141094	21.6880162227729
rs61884471	G	A	G	A	0.124426313170363	-0.0118719	NA	0.0718707	FALSE	FALSE	FALSE	GCST90044692	0.0694672	0.864303	451554	Sepsis	TRUE	reported	textfile	0.024843115741687	1.01163301194793e-06	11559	genus.Marvinbryantia.id.2005	GCST90017032	2	1	TRUE	0.0020951073401902	6.40009757418112e-08	2.67095268411224	0.00216583614050766	25.0848980546347
rs72948274	A	C	A	C	-0.126353989140808	-0.0879917	NA	0.0576795	FALSE	FALSE	FALSE	GCST90044692	0.0767488	0.251592	456089	Sepsis	TRUE	reported	textfile	0.0272211800519018	3.25910026032196e-06	11561	genus.Marvinbryantia.id.2005	GCST90017032	2	1	TRUE	0.00180005736504051	2.88034646216022e-06	2.92687819195746	0.00186052276303726	21.5458691980401
rs10202904	T	G	T	G	-0.112811091939657	-0.0106986	NA	0.414134	FALSE	FALSE	FALSE	GCST90044692	0.0363391	0.768443	455466	Sepsis	TRUE	reported	textfile	0.0239106244951784	3.08549318742896e-06	3583	genus.Methanobrevibacter.id.123	GCST90017033	2	1	TRUE	0.00617769109013404	1.89937726799239e-07	1.4312461228294	0.00617769109013404	22.2598261232797
rs76029318	T	C	T	C	0.222848879572763	0.104723	NA	0.0722684	FALSE	FALSE	FALSE	GCST90044692	0.0694201	0.131416	455213	Sepsis	TRUE	reported	textfile	0.045431939040059	1.0755232603394e-06	3387	genus.Methanobrevibacter.id.123	GCST90017033	2	1	TRUE	0.00667399456164232	4.98674620848291e-06	2.64404517637096	0.00705770821755211	24.0601518478258
rs894996	C	A	C	A	0.2142125654015	-0.0300391	NA	0.0766016	FALSE	FALSE	FALSE	GCST90044692	0.067181	0.654777	456348	Sepsis	TRUE	reported	textfile	0.0456044626478593	3.8156661316923e-06	3479	genus.Methanobrevibacter.id.123	GCST90017033	2	1	TRUE	0.00612355013639314	4.38113329476132e-07	2.68989022817263	0.0063055557521421	22.0635402332283
rs10093869	A	G	A	G	-0.0577794856576578	0.0152294	NA	0.338576	FALSE	FALSE	FALSE	GCST90044692	0.0382363	0.690411	445980	Sepsis	TRUE	reported	textfile	0.0125389287342676	3.67440551623856e-06	14218	genus.Odoribacter.id.952	GCST90017034	2	1	TRUE	0.00144278057837288	3.47631776007442e-07	1.49513252429731	0.00149142308086419	21.2337390060119
rs28417404	A	G	A	G	-0.0726896448078858	0.0229412	NA	0.160356	FALSE	FALSE	FALSE	GCST90044692	0.0487461	0.637908	455748	Sepsis	TRUE	reported	textfile	0.0161371954249087	3.68032182747217e-06	14698	genus.Odoribacter.id.952	GCST90017034	2	1	TRUE	0.00137876620400212	4.85353373999327e-07	1.95639786386066	0.00137876620400212	20.2903237466653
rs503751	C	G	C	G	0.0618294334508755	0.0145338	NA	0.475876	FALSE	TRUE	TRUE	GCST90044692	0.0360715	0.68701	449125	Sepsis	TRUE	reported	textfile	0.0118886586413102	2.07624655558404e-07	14218	genus.Odoribacter.id.952	GCST90017034	2	1	FALSE	0.00183707594463282	3.55742335215264e-07	1.41759480268147	0.00189898660401459	27.0473561296355
rs77779484	G	A	G	A	-0.133489404792857	-0.0894854	NA	0.0535726	FALSE	FALSE	FALSE	GCST90044692	0.0798482	0.262418	454253	Sepsis	TRUE	reported	textfile	0.0268526072863682	6.56256158363831e-07	11935	genus.Odoribacter.id.952	GCST90017034	2	1	TRUE	0.00167877245509296	2.75219158901331e-06	2.93357821665556	0.00206667676416126	24.7127270455003
rs1035588	A	G	A	G	-0.108148115161174	0.0155557	NA	0.365581	FALSE	FALSE	FALSE	GCST90044692	0.0374958	0.678241	447263	Sepsis	TRUE	reported	textfile	0.0236847527448951	4.85501301484875e-06	3739	genus.Olsenella.id.822	GCST90017035	2	1	TRUE	0.00554831092714108	3.7715464246912e-07	1.44826017329833	0.00554831092714108	20.8497186565763
rs17148768	G	A	G	A	0.140434163818841	0.0271733	NA	0.18798	FALSE	FALSE	FALSE	GCST90044692	0.0462221	0.55661	446895	Sepsis	TRUE	reported	textfile	0.0295601747508468	2.19839993899392e-06	3648	genus.Olsenella.id.822	GCST90017035	2	1	TRUE	0.00600334601783046	7.57339911144823e-07	1.78539540197251	0.00615226085049939	22.5699995857681
rs2759329	G	A	G	A	-0.111131408377499	-0.0307566	NA	0.383272	FALSE	FALSE	FALSE	GCST90044692	0.0370544	0.406518	449572	Sepsis	TRUE	reported	textfile	0.0237218404345113	3.43201387093873e-06	3739	genus.Olsenella.id.822	GCST90017035	2	1	TRUE	0.00583862608940202	1.509740044437e-06	1.45052798771756	0.00583862608940202	21.9470865280846
rs35225860	A	G	A	G	-0.223603655430531	-0.0136606	NA	0.0635359	FALSE	FALSE	FALSE	GCST90044692	0.0731475	0.851854	456348	Sepsis	TRUE	reported	textfile	0.0482391305846928	3.87041007608522e-06	3630	genus.Olsenella.id.822	GCST90017035	2	1	TRUE	0.00571670653744506	7.64269085899798e-08	2.9063825973241	0.00588744865971936	21.4861624155779
rs6046522	C	T	C	T	0.12293822022984	-0.0150423	NA	0.252731	FALSE	FALSE	FALSE	GCST90044692	0.0412241	0.715193	453843	Sepsis	TRUE	reported	textfile	0.0269927577753735	4.48455051711269e-06	3705	genus.Olsenella.id.822	GCST90017035	2	1	TRUE	0.00552016692821691	2.91764031308471e-07	1.64301437682254	0.00557056934773841	20.7433706795516
rs62112538	C	T	C	T	-0.199430348537407	-0.0225801	NA	0.0800375	FALSE	FALSE	FALSE	GCST90044692	0.0665678	0.734456	448040	Sepsis	TRUE	reported	textfile	0.0407032587347263	1.18820052519889e-06	3630	genus.Olsenella.id.822	GCST90017035	2	1	TRUE	0.00638292999686623	2.52132573031059e-07	2.45235022702767	0.00657343880874196	24.0062395447915
rs72691585	C	A	C	A	-0.249078856349164	0.0509368	NA	0.0530596	FALSE	FALSE	FALSE	GCST90044692	0.0796452	0.522468	455431	Sepsis	TRUE	reported	textfile	0.0520814158391859	2.95294056336882e-06	3078	genus.Olsenella.id.822	GCST90017035	2	1	TRUE	0.006083241769455	8.96291884007789e-07	2.88946268184175	0.00738081796328653	22.8722116859411
rs11627628	T	C	T	C	0.143960728043941	0.0620965	NA	0.0688145	FALSE	FALSE	FALSE	GCST90044692	0.0722677	0.390199	436819	Sepsis	TRUE	reported	textfile	0.0290223135680501	1.00919522504549e-06	8486	genus.Oscillibacter.id.2063	GCST90017036	2	1	TRUE	0.00274836610228965	1.61789684387069e-06	2.67352065553478	0.00289178262523597	24.6050362087036
rs11990279	T	C	T	C	-0.0824934136906694	-0.0432716	NA	0.239173	FALSE	FALSE	FALSE	GCST90044692	0.0420298	0.303224	452836	Sepsis	TRUE	reported	textfile	0.0180457481015372	4.94298444195214e-06	8528	genus.Oscillibacter.id.2063	GCST90017036	2	1	TRUE	0.00233517401321134	2.3227154246133e-06	1.66647378656622	0.0024450080182076	20.897232263681
rs12649930	T	G	T	G	0.121588700671671	0.000138306	NA	0.0825019	FALSE	FALSE	FALSE	GCST90044692	0.0655711	0.998317	448941	Sepsis	TRUE	reported	textfile	0.0259611733671533	4.09379463283881e-06	8794	genus.Oscillibacter.id.2063	GCST90017036	2	1	TRUE	0.00245085669752953	9.74906251819046e-12	2.43454355141555	0.0024886736896625	21.9350081571961
rs133832	A	C	A	C	-0.0795526875766482	-0.01827	NA	0.323104	FALSE	FALSE	FALSE	GCST90044692	0.0385773	0.635788	448369	Sepsis	TRUE	reported	textfile	0.0162410588205621	1.14719079795095e-06	8926	genus.Oscillibacter.id.2063	GCST90017036	2	1	TRUE	0.00268016363031138	4.91494855387444e-07	1.53441480608643	0.00268136173750192	23.9928055362073
rs137917150	T	A	T	A	-0.174992153081885	-0.00872243	NA	0.0459164	FALSE	TRUE	FALSE	GCST90044692	0.0869433	0.920088	443066	Sepsis	TRUE	reported	textfile	0.0388394031319576	4.61985121507649e-06	5733	genus.Oscillibacter.id.2063	GCST90017036	2	1	TRUE	0.00226856657111517	2.20550723884792e-08	2.94078664951449	0.00352960452125301	20.2998138259617
rs16866406	A	G	A	G	0.0988765093642834	0.119692	NA	0.136579	FALSE	FALSE	FALSE	GCST90044692	0.0521211	0.0216514	456348	Sepsis	TRUE	reported	textfile	0.0208795399152745	3.07821455302064e-06	8930	genus.Oscillibacter.id.2063	GCST90017036	2	1	TRUE	0.00250553639269093	1.15559016067926e-05	1.9730889033611	0.00250553639269093	22.4256171137517
rs16934185	A	G	A	G	-0.129567531584174	-0.03377	NA	0.089522	FALSE	FALSE	FALSE	GCST90044692	0.0625989	0.589565	456022	Sepsis	TRUE	reported	textfile	0.028156999336877	4.38031302485936e-06	8492	genus.Oscillibacter.id.2063	GCST90017036	2	1	TRUE	0.00236611929469869	6.37726101503339e-07	2.5947251619758	0.00248788394806087	21.1748152018807
rs234108	A	G	A	G	0.074955278509612	-0.0035586	NA	0.479187	FALSE	FALSE	FALSE	GCST90044692	0.0360903	0.921454	448752	Sepsis	TRUE	reported	textfile	0.0152632013393369	9.16335692614088e-07	8694	genus.Oscillibacter.id.2063	GCST90017036	2	1	TRUE	0.00269393712816649	2.13050769500065e-08	1.42316564380185	0.00276687892130426	24.1164388502884
rs36095275	C	T	C	T	-0.0752368300259817	0.0453097	NA	0.374605	FALSE	FALSE	FALSE	GCST90044692	0.0376757	0.229121	438970	Sepsis	TRUE	reported	textfile	0.0156861134763381	1.39627169333021e-06	8694	genus.Oscillibacter.id.2063	GCST90017036	2	1	TRUE	0.00257014989481644	3.16930538539933e-06	1.46259865725334	0.00263974886183386	23.0054256532441
rs4506202	A	G	A	G	-0.0711323335814602	0.0101845	NA	0.537146	FALSE	FALSE	FALSE	GCST90044692	0.036213	0.778528	447998	Sepsis	TRUE	reported	textfile	0.0152261098619105	3.20825387069272e-06	8694	genus.Oscillibacter.id.2063	GCST90017036	2	1	TRUE	0.00243860604857424	1.73322958011332e-07	1.41970717429879	0.00250465178865007	21.8250976167297
rs61883564	A	G	A	G	-0.10135139953473	0.0041475	NA	0.131836	FALSE	FALSE	FALSE	GCST90044692	0.0531951	0.937854	450933	Sepsis	TRUE	reported	textfile	0.0221015645141445	3.38712343134094e-06	8930	genus.Oscillibacter.id.2063	GCST90017036	2	1	TRUE	0.00234983604948694	1.33209523912522e-08	2.08856861150835	0.00234983604948694	21.0287503655039
rs761240	T	G	T	G	-0.176639572933661	0.0486616	NA	0.0747083	FALSE	FALSE	FALSE	GCST90044692	0.0679614	0.47398	456348	Sepsis	TRUE	reported	textfile	0.0388811963391652	2.03841369379134e-06	5185	genus.Oscillibacter.id.2063	GCST90017036	2	1	TRUE	0.00230642728083289	1.12344909687397e-06	2.79971613170783	0.00396633672612373	20.6393860062204
rs9393920	A	G	A	G	-0.0744662423984363	0.0169958	NA	0.469494	FALSE	FALSE	FALSE	GCST90044692	0.0358486	0.63543	455612	Sepsis	TRUE	reported	textfile	0.015108116163328	9.92237394033543e-07	8930	genus.Oscillibacter.id.2063	GCST90017036	2	1	TRUE	0.00271371299568593	4.92543239037045e-07	1.42769699301399	0.00271371299568593	24.2939564508212
rs12206468	G	A	G	A	-0.133015788741044	-0.00711806	NA	0.0758947	FALSE	FALSE	FALSE	GCST90044692	0.0677347	0.916306	454228	Sepsis	TRUE	reported	textfile	0.0269733349764335	1.04221584820534e-06	9554	genus.Oscillospira.id.2064	GCST90017037	2	1	TRUE	0.00238012718079089	2.41995119310183e-08	2.63649689565909	0.00253944326035696	24.3185175183435
rs1954532	T	C	T	C	-0.0826245827429671	0.0307354	NA	0.197193	FALSE	FALSE	FALSE	GCST90044692	0.046057	0.504559	434522	Sepsis	TRUE	reported	textfile	0.0175251662686825	2.26773460715447e-06	9841	genus.Oscillospira.id.2064	GCST90017037	2	1	TRUE	0.00217593648146128	9.75869568066984e-07	1.73852829325934	0.00225404861302527	22.2276865896838
rs28889936	A	C	A	C	0.114050942847448	-0.0118275	NA	0.0736198	FALSE	FALSE	FALSE	GCST90044692	0.0685593	0.863033	455577	Sepsis	TRUE	reported	textfile	0.0252838466557461	3.36585255570006e-06	9758	genus.Oscillospira.id.2064	GCST90017037	2	1	TRUE	0.00199224779546557	6.52167102104452e-08	2.49760384666958	0.00208130071476078	20.3475190792093
rs73038677	T	A	T	A	-0.0832100360679679	-0.0540324	NA	0.200906	FALSE	TRUE	FALSE	GCST90044692	0.0446912	0.226656	454181	Sepsis	TRUE	reported	textfile	0.0168665573549001	1.09429536784974e-06	10195	genus.Oscillospira.id.2064	GCST90017037	2	1	TRUE	0.00238210407775837	3.20308781578335e-06	1.7030212323038	0.00238210407775837	24.3387643343596
rs10464997	G	A	G	A	0.137690927577443	0.000273591	NA	0.132153	FALSE	FALSE	FALSE	GCST90044692	0.053179	0.995895	449230	Sepsis	TRUE	reported	textfile	0.029480351635669	3.29753853734044e-06	4650	genus.Oxalobacter.id.2978	GCST90017038	2	1	TRUE	0.00466638910814034	5.80001387618958e-11	2.01029196049144	0.00467138544054783	21.8145034816232
rs11108500	A	G	A	G	-0.199099074116065	0.104835	NA	0.0671571	FALSE	FALSE	FALSE	GCST90044692	0.0712754	0.141332	456348	Sepsis	TRUE	reported	textfile	0.0427326602746826	3.74278814325815e-06	4303	genus.Oxalobacter.id.2978	GCST90017038	2	1	TRUE	0.00464369981439142	4.74063987871422e-06	2.80314525731608	0.00502183832321614	21.707940395147
rs12004269	G	T	G	T	0.217122384552349	-0.0976666	NA	0.0551534	FALSE	FALSE	FALSE	GCST90044692	0.0783553	0.212596	453064	Sepsis	TRUE	reported	textfile	0.0466317293331641	1.41503967590517e-06	4297	genus.Oxalobacter.id.2978	GCST90017038	2	1	TRUE	0.0046376111413614	3.40454952521725e-06	3.05678010691717	0.00502222733726336	21.679345012723
rs1569853	T	C	T	C	-0.138077532993407	0.0466194	NA	0.154014	FALSE	FALSE	FALSE	GCST90044692	0.0495359	0.346642	455868	Sepsis	TRUE	reported	textfile	0.0296981264350365	3.64500727704764e-06	4492	genus.Oxalobacter.id.2978	GCST90017038	2	1	TRUE	0.00462425670299896	1.94087762139064e-06	1.99043924352675	0.00479132627137328	21.6166272726158
rs36057338	G	T	G	T	0.207847027790403	0.0319353	NA	0.0683788	FALSE	FALSE	FALSE	GCST90044692	0.0706847	0.651413	455470	Sepsis	TRUE	reported	textfile	0.042143922061522	8.79803240096697e-07	4244	genus.Oxalobacter.id.2978	GCST90017038	2	1	TRUE	0.00520020388938446	4.4729775650605e-07	2.74550752094983	0.00570117012700631	24.323033430352
rs4428215	G	A	G	A	0.130292636070771	0.00990719	NA	0.224967	FALSE	FALSE	FALSE	GCST90044692	0.0428862	0.817306	455386	Sepsis	TRUE	reported	textfile	0.0242237001634508	7.51070834387328e-08	4655	genus.Oxalobacter.id.2978	GCST90017038	2	1	TRUE	0.00617922198044433	1.16942278616593e-07	1.65272396634429	0.00617922198044433	28.9306890245373
rs6000536	C	T	C	T	-0.13099174925358	0.0106173	NA	0.197944	FALSE	FALSE	FALSE	GCST90044692	0.0452114	0.814336	447582	Sepsis	TRUE	reported	textfile	0.0253803562408863	2.06053800268475e-07	4654	genus.Oxalobacter.id.2978	GCST90017038	2	1	TRUE	0.00569220129087859	1.20847582274176e-07	1.73145378092606	0.00569341792742416	26.6374382669469
rs6071435	T	A	T	A	-0.105512318959362	0.0160856	NA	0.368714	FALSE	TRUE	FALSE	GCST90044692	0.0370413	0.664098	455167	Sepsis	TRUE	reported	textfile	0.0214889638077633	1.07431103389508e-06	4635	genus.Oxalobacter.id.2978	GCST90017038	2	1	TRUE	0.00515463496962054	4.13245051462397e-07	1.46298658443537	0.00517677160075241	24.1087885180145
rs736744	C	T	C	T	0.117882082910572	0.0324717	NA	0.39474	FALSE	FALSE	FALSE	GCST90044692	0.0366967	0.376229	452546	Sepsis	TRUE	reported	textfile	0.0211262388771852	2.57471321212005e-08	4655	genus.Oxalobacter.id.2978	GCST90017038	2	1	TRUE	0.00664694080024741	1.71577776566009e-06	1.44139173930662	0.00664694080024741	31.1351691698287
rs115602804	G	A	G	A	0.103080129925596	-0.0987109	NA	0.0551925	FALSE	FALSE	FALSE	GCST90044692	0.0782371	0.207061	454509	Sepsis	TRUE	reported	textfile	0.0222735796039486	1.93059413977749e-06	16394	genus.Parabacteroides.id.954	GCST90017039	2	1	TRUE	0.00123704948972321	3.48826099502893e-06	2.85188811828832	0.00130488085616863	21.4175543509747
rs3860755	G	C	G	C	0.0558783809150391	0.00136375	NA	0.294865	FALSE	TRUE	FALSE	GCST90044692	0.0391743	0.972229	456348	Sepsis	TRUE	reported	textfile	0.0116624537672989	1.71324788967126e-06	17294	genus.Parabacteroides.id.954	GCST90017039	2	1	TRUE	0.00132582544585313	2.65566193187958e-09	1.53369027031523	0.00132582544585313	22.9566100674704
rs4236095	G	A	G	A	0.0761960851351287	-0.055725	NA	0.136544	FALSE	FALSE	FALSE	GCST90044692	0.0525163	0.288645	447564	Sepsis	TRUE	reported	textfile	0.015704150896379	1.93145255048949e-06	16383	genus.Parabacteroides.id.954	GCST90017039	2	1	TRUE	0.00135956606779424	2.46726951913479e-06	2.010069969461	0.00143506739640415	23.5416228358866
rs60884758	C	T	C	T	-0.0702666597512575	0.042709	NA	0.171278	FALSE	FALSE	FALSE	GCST90044692	0.0478055	0.371649	448544	Sepsis	TRUE	reported	textfile	0.01422488437102	5.70689278570671e-07	17293	genus.Parabacteroides.id.954	GCST90017039	2	1	TRUE	0.00140910547807172	1.74899298769078e-06	1.8706128596089	0.00140918685681124	24.4006349952564
rs140997932	T	C	T	C	-0.162375603823404	0.0202849	NA	0.0705378	FALSE	FALSE	FALSE	GCST90044692	0.069927	0.77175	454423	Sepsis	TRUE	reported	textfile	0.0354178137932359	2.11119486573958e-06	6187	genus.Paraprevotella.id.962	GCST90017040	2	1	TRUE	0.00292001518331636	1.84400298913431e-07	2.78587616921353	0.00338676454034154	21.018322792343
rs145020347	A	G	A	G	-0.1246500324672	-0.024909	NA	0.112889	FALSE	FALSE	FALSE	GCST90044692	0.0572225	0.663344	443248	Sepsis	TRUE	reported	textfile	0.0262323361420293	4.03008575561181e-06	6859	genus.Paraprevotella.id.962	GCST90017040	2	1	TRUE	0.00313619987795569	4.15225963139385e-07	2.17253794362581	0.00328207855952853	22.579319784039
rs17785622	A	G	A	G	0.24806537834819	-0.0522362	NA	0.0594301	FALSE	FALSE	FALSE	GCST90044692	0.0757863	0.490662	453575	Sepsis	TRUE	reported	textfile	0.0524303963882454	1.92658597727059e-06	3288	genus.Paraprevotella.id.962	GCST90017040	2	1	TRUE	0.00310935709877464	1.04103910255728e-06	3.00641580263426	0.00676627936994187	22.3854602877607
rs2081023	A	G	A	G	-0.122560702303309	0.00533723	NA	0.118148	FALSE	FALSE	FALSE	GCST90044692	0.0554515	0.923322	453545	Sepsis	TRUE	reported	textfile	0.023650724091539	2.63799845160773e-07	7178	genus.Paraprevotella.id.962	GCST90017040	2	1	TRUE	0.0037277663087089	2.03006985721184e-08	2.00376214952982	0.00372828384886188	26.8542852975805
rs3008582	T	C	T	C	0.105720143407567	-0.00514359	NA	0.150325	FALSE	FALSE	FALSE	GCST90044692	0.0501671	0.918337	453542	Sepsis	TRUE	reported	textfile	0.0227245714150432	4.35988802813187e-06	7175	genus.Paraprevotella.id.962	GCST90017040	2	1	TRUE	0.00300658459963903	2.30356480896545e-08	1.92489326912724	0.00300825616803327	21.6433301747978
rs4756632	G	T	G	T	-0.138905488112853	-0.0594911	NA	0.0754141	FALSE	FALSE	FALSE	GCST90044692	0.0677308	0.379756	454444	Sepsis	TRUE	reported	textfile	0.0289896828751907	3.81747370481715e-06	7179	genus.Paraprevotella.id.962	GCST90017040	2	1	TRUE	0.00318876020045787	1.69058341986213e-06	2.45626625166988	0.00318876020045787	22.9589425208412
rs4767113	C	T	C	T	0.0882466460149733	0.0284646	NA	0.297711	FALSE	FALSE	FALSE	GCST90044692	0.0392272	0.468062	452567	Sepsis	TRUE	reported	textfile	0.0183819623629739	2.14356865073743e-06	6900	genus.Paraprevotella.id.962	GCST90017040	2	1	TRUE	0.00320093861276661	1.15382727737567e-06	1.52692047211541	0.0033299742752628	23.0469081620668
rs9602779	A	C	A	C	-0.106691839672016	-0.0717332	NA	0.187821	FALSE	FALSE	FALSE	GCST90044692	0.0458938	0.118047	453208	Sepsis	TRUE	reported	textfile	0.0220263499210295	6.92745839403028e-07	7177	genus.Paraprevotella.id.962	GCST90017040	2	1	TRUE	0.00325849407593368	5.35347525370255e-06	1.86601017467343	0.00325939940648205	23.4626649376811
rs9900242	A	G	A	G	-0.0852966690001527	-0.032762	NA	0.412337	FALSE	FALSE	FALSE	GCST90044692	0.0363306	0.367177	455201	Sepsis	TRUE	reported	textfile	0.0175211670218231	1.14067688978083e-06	6900	genus.Paraprevotella.id.962	GCST90017040	2	1	TRUE	0.00329126915786299	1.78197107099143e-06	1.45541744089649	0.00342393370115992	23.6994399818536
rs10899911	A	G	A	G	-0.0717101622051813	-0.0389284	NA	0.281569	FALSE	FALSE	FALSE	GCST90044692	0.0398629	0.328788	453991	Sepsis	TRUE	reported	textfile	0.0148151444857646	1.15271953857958e-06	11386	genus.Parasutterella.id.2892	GCST90017041	2	1	TRUE	0.00205381755250028	2.08977809282499e-06	1.58085297571996	0.00205381755250028	23.4287774520277
rs1403396	A	T	A	T	-0.0756728709116151	-0.0512488	NA	0.225745	FALSE	TRUE	FALSE	GCST90044692	0.0429099	0.232346	452417	Sepsis	TRUE	reported	textfile	0.0159034619267181	2.75518877349625e-06	11378	genus.Parasutterella.id.2892	GCST90017041	2	1	TRUE	0.00198490304647333	3.125768361431e-06	1.69638583820855	0.00198629612695241	22.6410766230169
rs2090816	A	C	A	C	0.0840967275385699	0.00783798	NA	0.164118	FALSE	FALSE	FALSE	GCST90044692	0.0486967	0.872129	449075	Sepsis	TRUE	reported	textfile	0.0177314937606081	2.89715208459695e-06	11385	genus.Parasutterella.id.2892	GCST90017041	2	1	TRUE	0.00197203840104279	5.67694864906642e-08	1.89195952418004	0.0019722113035399	22.4940442765793
rs35055552	T	C	T	C	0.10955417634052	0.070007	NA	0.0928952	FALSE	FALSE	FALSE	GCST90044692	0.0629102	0.265791	438844	Sepsis	TRUE	reported	textfile	0.0235432682544795	3.3485346234534e-06	9970	genus.Parasutterella.id.2892	GCST90017041	2	1	TRUE	0.00189847204865155	2.7135971607605e-06	2.35079268261171	0.00216757412220596	21.6533140132642
rs35414597	T	A	T	A	-0.0684946192507456	0.0333704	NA	0.324439	FALSE	TRUE	FALSE	GCST90044692	0.0382085	0.382458	452971	Sepsis	TRUE	reported	textfile	0.0142143302590763	1.5120550860887e-06	11386	genus.Parasutterella.id.2892	GCST90017041	2	1	TRUE	0.00203554306559597	1.67150574660716e-06	1.51674297267357	0.00203554306559597	23.2198873394022
rs55877868	A	C	A	C	-0.104457810325121	-0.0172603	NA	0.0989941	FALSE	FALSE	FALSE	GCST90044692	0.061043	0.777364	441910	Sepsis	TRUE	reported	textfile	0.0228089323706407	2.87068255424879e-06	10588	genus.Parasutterella.id.2892	GCST90017041	2	1	TRUE	0.00183898267674649	1.75198594248126e-07	2.34699369996322	0.00197733582425781	20.9735487849675
rs6828768	C	T	C	T	0.0636851847262185	-0.0233241	NA	0.495026	FALSE	FALSE	FALSE	GCST90044692	0.0357543	0.51418	455245	Sepsis	TRUE	reported	textfile	0.0132645163674114	1.78328429441782e-06	11386	genus.Parasutterella.id.2892	GCST90017041	2	1	TRUE	0.00202078725458528	9.3252090549309e-07	1.41539289009683	0.00202078725458528	23.0512237253055
rs7303158	C	T	C	T	0.0646859124557531	0.0233911	NA	0.439805	FALSE	FALSE	FALSE	GCST90044692	0.0360459	0.516386	455389	Sepsis	TRUE	reported	textfile	0.0134255924026818	1.32775551253497e-06	11386	genus.Parasutterella.id.2892	GCST90017041	2	1	TRUE	0.00203503979956303	9.2277303504404e-07	1.43258054087668	0.00203503979956303	23.2141347663875
rs7572229	G	A	G	A	0.0662729742008401	0.0315757	NA	0.482267	FALSE	FALSE	FALSE	GCST90044692	0.0360482	0.381068	448800	Sepsis	TRUE	reported	textfile	0.013273580951134	6.31697886178234e-07	11383	genus.Parasutterella.id.2892	GCST90017041	2	1	TRUE	0.00218500209344907	1.68129463910502e-06	1.41617352371253	0.00218557679512825	24.9285327280216
rs78383039	T	C	T	C	-0.146314647085935	0.0243021	NA	0.0620685	FALSE	FALSE	FALSE	GCST90044692	0.0742553	0.743458	453926	Sepsis	TRUE	reported	textfile	0.0297119284718396	1.57437554033761e-06	9174	genus.Parasutterella.id.2892	GCST90017041	2	1	TRUE	0.00212566534434108	2.3471364777677e-07	2.8458382270103	0.00263695762971217	24.2501219237483
rs8039785	T	G	T	G	0.0618345413372311	0.0101816	NA	0.460559	FALSE	FALSE	FALSE	GCST90044692	0.0358805	0.776591	453878	Sepsis	TRUE	reported	textfile	0.0133000414644354	3.62094980484675e-06	11383	genus.Parasutterella.id.2892	GCST90017041	2	1	TRUE	0.00189512380899962	1.76449635136252e-07	1.41899662612169	0.00189562241141676	21.6150526425474
rs823424	G	A	G	A	-0.0713448191385571	-0.0416492	NA	0.219072	FALSE	FALSE	FALSE	GCST90044692	0.0435636	0.339044	448458	Sepsis	TRUE	reported	textfile	0.0156958213847837	4.95295137674395e-06	11386	genus.Parasutterella.id.2892	GCST90017041	2	1	TRUE	0.00181165040955602	2.00295266677718e-06	1.67482578157412	0.00181165040955602	20.6612592411519
rs10031059	T	C	T	C	-0.121166530755335	-0.00407641	NA	0.230794	FALSE	FALSE	FALSE	GCST90044692	0.0425121	0.923609	455193	Sepsis	TRUE	reported	textfile	0.0225844025894845	1.23636758676019e-07	5526	genus.Peptococcus.id.2037	GCST90017042	2	1	TRUE	0.00506419689826159	2.01482041376608e-08	1.67885831982033	0.0051836702682922	28.7838002918273
rs11001941	G	A	G	A	-0.195611126737104	-0.084381	NA	0.0640361	FALSE	FALSE	FALSE	GCST90044692	0.0735303	0.251147	451456	Sepsis	TRUE	reported	textfile	0.0392216811768057	1.32858063737064e-06	5607	genus.Peptococcus.id.2037	GCST90017042	2	1	TRUE	0.00437921275894058	2.8857663079768e-06	2.93691571520129	0.00441810539886392	24.8733739483615
rs11030569	A	T	A	T	-0.174020125509049	0.0150244	NA	0.0685991	FALSE	TRUE	FALSE	GCST90044692	0.071677	0.833971	445013	Sepsis	TRUE	reported	textfile	0.0374133361568195	3.12990994396148e-06	5329	genus.Peptococcus.id.2037	GCST90017042	2	1	TRUE	0.00381114220244115	9.62809452028184e-08	2.73117353944782	0.00404485692934529	21.6344611627692
rs2054133	G	A	G	A	0.0895432565632236	0.0237952	NA	0.513782	FALSE	FALSE	FALSE	GCST90044692	0.0367922	0.517797	429847	Sepsis	TRUE	reported	textfile	0.0188331533608468	2.14166280947144e-06	5657	genus.Peptococcus.id.2037	GCST90017042	2	1	TRUE	0.00398157085820536	9.16584603574985e-07	1.41649854352485	0.00398157085820536	22.605789756874
rs34282744	G	C	G	C	0.191797389866681	-0.0365629	NA	0.0578805	FALSE	TRUE	FALSE	GCST90044692	0.076643	0.633323	455879	Sepsis	TRUE	reported	textfile	0.0399832402937513	1.83534624958054e-06	5257	genus.Peptococcus.id.2037	GCST90017042	2	1	TRUE	0.00405259501979583	4.98702807339853e-07	2.8989917237838	0.0043597255102168	23.0106777951803
rs413827	G	A	G	A	0.110229469617108	-0.0570757	NA	0.204256	FALSE	FALSE	FALSE	GCST90044692	0.0445494	0.200131	451600	Sepsis	TRUE	reported	textfile	0.023752348026347	3.30084989782533e-06	5482	genus.Peptococcus.id.2037	GCST90017042	2	1	TRUE	0.00379401354781584	3.5968552807418e-06	1.75863642335309	0.0039146984378813	21.5368577429527
rs5770862	T	C	T	C	0.162017845028033	-0.0551498	NA	0.0737568	FALSE	FALSE	FALSE	GCST90044692	0.0684424	0.420368	454392	Sepsis	TRUE	reported	textfile	0.0356813390558139	3.21957125316799e-06	5431	genus.Peptococcus.id.2037	GCST90017042	2	1	TRUE	0.00363270614168653	1.4227957437964e-06	2.62954765377382	0.00378335736354161	20.617851828202
rs6918730	G	A	G	A	0.13531056846091	-0.0498696	NA	0.111309	FALSE	FALSE	FALSE	GCST90044692	0.0573187	0.384278	450650	Sepsis	TRUE	reported	textfile	0.0289742007459231	1.14731553887456e-06	5656	genus.Peptococcus.id.2037	GCST90017042	2	1	TRUE	0.00384181286926258	1.65876222694934e-06	2.17904482995204	0.00384248974417286	21.8092387899319
rs7033353	T	G	T	G	0.0901520007267528	-0.0565175	NA	0.399083	FALSE	FALSE	FALSE	GCST90044692	0.0364723	0.121237	455918	Sepsis	TRUE	reported	textfile	0.0189950093020213	2.21957260210433e-06	5657	genus.Peptococcus.id.2037	GCST90017042	2	1	TRUE	0.00396746071311746	5.26190556587641e-06	1.42867221941129	0.00396746071311746	22.5253588088021
rs75754569	C	G	C	G	0.181434144097494	-0.0523522	NA	0.0952925	FALSE	TRUE	FALSE	GCST90044692	0.0611777	0.392142	452234	Sepsis	TRUE	reported	textfile	0.0319428738917599	1.09883753645594e-08	5481	genus.Peptococcus.id.2037	GCST90017042	2	1	TRUE	0.00567266109410667	1.60468073059749e-06	2.36485157291107	0.00585381531413497	32.2619093652511
rs7766680	G	C	G	C	0.0976831697636252	0.0291736	NA	0.279886	FALSE	TRUE	FALSE	GCST90044692	0.0399217	0.46492	452461	Sepsis	TRUE	reported	textfile	0.0214154924104113	3.50768035281892e-06	5655	genus.Peptococcus.id.2037	GCST90017042	2	1	TRUE	0.00366569084295427	1.17021925078777e-06	1.61043933364317	0.00366698298829904	20.805749161087
rs77681628	C	T	C	T	0.200307213729622	-0.00762171	NA	0.058578	FALSE	FALSE	FALSE	GCST90044692	0.0775165	0.921675	444228	Sepsis	TRUE	reported	textfile	0.0387327561326838	2.68836219182382e-07	4842	genus.Peptococcus.id.2037	GCST90017042	2	1	TRUE	0.00470711347317921	2.11846977572979e-08	2.69519873429467	0.00549538115164487	26.7446166361314
rs12618201	A	G	A	G	0.0641657096072138	-0.064835	NA	0.364193	FALSE	FALSE	FALSE	GCST90044692	0.0372836	0.0820404	453677	Sepsis	TRUE	reported	textfile	0.0138201923628525	3.37696296091511e-06	11113	genus.Phascolarctobacterium.id.2168	GCST90017043	2	1	TRUE	0.00193634580871281	6.62653085313935e-06	1.45690000632289	0.00193634580871281	21.5564790785223
rs1264476	T	G	T	G	0.0767335419971047	0.0242517	NA	0.207111	FALSE	FALSE	FALSE	GCST90044692	0.0444136	0.585037	448528	Sepsis	TRUE	reported	textfile	0.0166041480772935	4.29567083773343e-06	11104	genus.Phascolarctobacterium.id.2168	GCST90017043	2	1	TRUE	0.0019184486361902	6.53368043027037e-07	1.74967072084159	0.00192000086884362	21.3568548257231
rs56069061	G	A	G	A	-0.111305825316195	-0.101778	NA	0.105867	FALSE	FALSE	FALSE	GCST90044692	0.0581653	0.0801509	453588	Sepsis	TRUE	reported	textfile	0.0230694295270535	1.87174023902173e-06	11007	genus.Phascolarctobacterium.id.2168	GCST90017043	2	1	TRUE	0.0020907397831916	6.70938507250931e-06	2.4203119129136	0.00211083525043845	23.2788798111713
rs56157888	A	C	A	C	0.0954863832110275	-0.0309417	NA	0.157473	FALSE	FALSE	FALSE	GCST90044692	0.049253	0.529861	451429	Sepsis	TRUE	reported	textfile	0.0193976335115683	1.08506041751889e-06	10031	genus.Phascolarctobacterium.id.2168	GCST90017043	2	1	TRUE	0.00217613646476847	8.64825210615116e-07	1.94276765781513	0.00241034768216461	24.231783928656
rs6427992	G	C	G	C	-0.0652457717308076	0.0160945	NA	0.403657	FALSE	TRUE	FALSE	GCST90044692	0.0364587	0.658891	456005	Sepsis	TRUE	reported	textfile	0.0137508259858928	2.08614068624576e-06	11113	genus.Phascolarctobacterium.id.2168	GCST90017043	2	1	TRUE	0.00202215724552859	4.27029803598731e-07	1.44958752670048	0.00202215724552859	22.5137154278443
rs74540770	G	A	G	A	-0.121014393139253	-0.088804	NA	0.0834568	FALSE	FALSE	FALSE	GCST90044692	0.0653647	0.174276	444128	Sepsis	TRUE	reported	textfile	0.0258620722340479	3.60274653746054e-06	9403	genus.Phascolarctobacterium.id.2168	GCST90017043	2	1	TRUE	0.00196670533492783	4.04466453516923e-06	2.50782102124302	0.00232360903367296	21.8951242340231
rs75882962	T	C	T	C	0.0968660542953217	-0.0432024	NA	0.143452	FALSE	FALSE	FALSE	GCST90044692	0.0515439	0.401937	448373	Sepsis	TRUE	reported	textfile	0.0190575014292099	3.18986855122728e-07	10710	genus.Phascolarctobacterium.id.2168	GCST90017043	2	1	TRUE	0.00231979445230251	1.53945244936625e-06	1.97224424029015	0.00240689073705138	25.8351684399545
rs76124218	C	G	C	G	-0.159360781117811	0.0394875	NA	0.0548666	FALSE	TRUE	FALSE	GCST90044692	0.0786254	0.61551	455168	Sepsis	TRUE	reported	textfile	0.0344531604476423	2.6696894622793e-06	7314	genus.Phascolarctobacterium.id.2168	GCST90017043	2	1	TRUE	0.0019218353310263	5.52712203778748e-07	2.94650067316704	0.00291742506696942	21.3946293175499
rs2240542	C	T	C	T	0.120849888272788	0.000615102	NA	0.282955	FALSE	FALSE	FALSE	GCST90044692	0.0396777	0.987631	456348	Sepsis	TRUE	reported	textfile	0.0261776158935521	4.84146463848679e-06	3489	genus.Prevotella7.id.11182	GCST90017044	2	1	TRUE	0.00607482912242836	5.26631764965849e-10	1.54625307282917	0.00607482912242836	21.3123983279391
rs430270	A	C	A	C	0.139155219978616	-0.0569645	NA	0.188651	FALSE	FALSE	FALSE	GCST90044692	0.0472804	0.228272	426484	Sepsis	TRUE	reported	textfile	0.0297055272882579	2.86845776771236e-06	3318	genus.Prevotella7.id.11182	GCST90017044	2	1	TRUE	0.00625385750244728	3.18090475773514e-06	1.71110025719969	0.00657423720097765	21.9444385023989
rs57404562	C	A	C	A	0.155486470316811	0.00310389	NA	0.186745	FALSE	FALSE	FALSE	GCST90044692	0.046257	0.946501	449024	Sepsis	TRUE	reported	textfile	0.031605691197052	6.21576060514149e-07	3487	genus.Prevotella7.id.11182	GCST90017044	2	1	TRUE	0.00689284934132442	9.86650782542855e-09	1.86634215776298	0.00689677778372966	24.2021876866528
rs9608249	A	G	A	G	-0.158213329384776	-0.0445399	NA	0.146756	FALSE	FALSE	FALSE	GCST90044692	0.0508584	0.38116	451181	Sepsis	TRUE	reported	textfile	0.0336317029212199	2.06687340376144e-06	3482	genus.Prevotella7.id.11182	GCST90017044	2	1	TRUE	0.0063065075737229	1.68065321572425e-06	1.98455546631716	0.00631911291633261	22.1303571747032
rs9959718	G	A	G	A	0.133012021296545	-0.0407209	NA	0.253526	FALSE	FALSE	FALSE	GCST90044692	0.0414065	0.32539	448326	Sepsis	TRUE	reported	textfile	0.0275361329379191	1.90058258700709e-06	3489	genus.Prevotella7.id.11182	GCST90017044	2	1	TRUE	0.00664702841014584	2.11934921510388e-06	1.62649762844054	0.00664702841014584	23.3332850749739
rs10512344	C	G	C	G	0.247372805871391	0.107626	NA	0.0410283	FALSE	TRUE	FALSE	GCST90044692	0.0898694	0.231079	454674	Sepsis	TRUE	reported	textfile	0.0544086507390537	3.19323814973047e-06	3063	genus.Prevotella9.id.11183	GCST90017045	2	1	TRUE	0.00201030542414733	3.14278811371441e-06	3.01121284635832	0.00670782436873336	20.6713099090343
rs111509883	T	C	T	C	0.17113063182708	-0.0143461	NA	0.063661	FALSE	FALSE	FALSE	GCST90044692	0.0736113	0.845479	449726	Sepsis	TRUE	reported	textfile	0.0347624100748762	1.24388693584326e-06	6960	genus.Prevotella9.id.11183	GCST90017045	2	1	TRUE	0.00235602191538499	8.32308726431622e-08	2.90011018296347	0.00347089370943438	24.2345941305629
rs11685699	C	T	C	T	-0.141357386037866	0.0154221	NA	0.0770866	FALSE	FALSE	FALSE	GCST90044692	0.0671978	0.818478	455319	Sepsis	TRUE	reported	textfile	0.0295664736402454	2.02551973939368e-06	8342	genus.Prevotella9.id.11183	GCST90017045	2	1	TRUE	0.00222248916516281	1.15420412397419e-07	2.70044056118223	0.00273327437553957	22.8579854378739
rs117271932	A	G	A	G	0.20808857032586	0.00725975	NA	0.0536519	FALSE	FALSE	FALSE	GCST90044692	0.0793384	0.927092	454122	Sepsis	TRUE	reported	textfile	0.0440392773064115	2.81721618738182e-06	4878	genus.Prevotella9.id.11183	GCST90017045	2	1	TRUE	0.0021709021052361	1.83477240133485e-08	3.07582116823836	0.00455793761592818	22.3262655407974
rs2683313	A	G	A	G	-0.0724575817119406	0.0297317	NA	0.324034	FALSE	FALSE	FALSE	GCST90044692	0.0383939	0.438701	450649	Sepsis	TRUE	reported	textfile	0.0151602791460813	1.68895158855168e-06	10260	genus.Prevotella9.id.11183	GCST90017045	2	1	TRUE	0.0022210360498073	1.31407516144082e-06	1.53560981191699	0.0022219001953052	22.8430070853451
rs7232121	G	C	G	C	0.0671291876582198	-0.0243381	NA	0.453441	FALSE	TRUE	TRUE	GCST90044692	0.0369536	0.510144	431384	Sepsis	TRUE	reported	textfile	0.0144229588392656	3.76012680266968e-06	9790	genus.Prevotella9.id.11183	GCST90017045	2	1	FALSE	0.00210652311317756	9.50528568644158e-07	1.4270714246452	0.00220830968614333	21.6627733201225
rs746764	T	C	T	C	-0.0915771519809609	-0.00288827	NA	0.17706	FALSE	FALSE	FALSE	GCST90044692	0.047301	0.95131	447840	Sepsis	TRUE	reported	textfile	0.0193244838277303	2.03998821959815e-06	9385	genus.Prevotella9.id.11183	GCST90017045	2	1	TRUE	0.00218362008246522	8.17035039661963e-09	1.87208274705715	0.00238769331160771	22.4573476014796
rs9428102	A	G	A	G	-0.0778844501998444	0.0234128	NA	0.21434	FALSE	FALSE	FALSE	GCST90044692	0.0437792	0.592793	452245	Sepsis	TRUE	reported	textfile	0.0176068067120132	4.61734101098469e-06	10264	genus.Prevotella9.id.11183	GCST90017045	2	1	TRUE	0.00190318489990299	6.26724319885951e-07	1.78377025751266	0.00190318489990299	19.5677244404851
rs17582787	A	G	A	G	-0.15773939488743	0.0827555	NA	0.142885	FALSE	FALSE	FALSE	GCST90044692	0.0513578	0.107103	452205	Sepsis	TRUE	reported	textfile	0.033992443905149	3.55377086970618e-06	3320	genus.RikenellaceaeRC9gutgroup.id.11191	GCST90017046	2	1	TRUE	0.00642881946681465	5.68963218148112e-06	1.95862562159807	0.00644807011777341	21.533546468284
rs2900503	G	T	G	T	-0.172329152919143	-0.0129184	NA	0.15709	FALSE	FALSE	FALSE	GCST90044692	0.049287	0.79324	453136	Sepsis	TRUE	reported	textfile	0.0326671268400702	1.55281542336627e-07	3320	genus.RikenellaceaeRC9gutgroup.id.11191	GCST90017046	2	1	TRUE	0.00829269747979638	1.50542239790173e-07	1.88226159294371	0.00831748266096664	27.8288736430879
rs2998141	T	C	T	C	-0.136346426743915	0.0242947	NA	0.202777	FALSE	FALSE	FALSE	GCST90044692	0.0447698	0.587364	449620	Sepsis	TRUE	reported	textfile	0.0293072622835654	4.42373235103602e-06	3330	genus.RikenellaceaeRC9gutgroup.id.11191	GCST90017046	2	1	TRUE	0.00646157471004467	6.45294917119226e-07	1.69120933746155	0.00646157471004467	21.6439747951901
rs4717843	G	T	G	T	-0.119376101649226	-0.0409982	NA	0.347089	FALSE	FALSE	FALSE	GCST90044692	0.0375515	0.274927	456348	Sepsis	TRUE	reported	textfile	0.0260548339341708	4.71730290980223e-06	3220	genus.RikenellaceaeRC9gutgroup.id.11191	GCST90017046	2	1	TRUE	0.00626821708230502	2.61203876264602e-06	1.4784826937458	0.00648109313581524	20.992210180359
rs80309088	G	A	G	A	0.174049956941076	-0.0716594	NA	0.119487	FALSE	FALSE	FALSE	GCST90044692	0.0551158	0.193546	456172	Sepsis	TRUE	reported	textfile	0.0383423175438855	4.5564196037623e-06	3170	genus.RikenellaceaeRC9gutgroup.id.11191	GCST90017046	2	1	TRUE	0.00615356915866132	3.70423257904194e-06	2.15877803569441	0.00646234707073376	20.6058778544773
rs9887954	G	A	G	A	-0.114849385748024	0.0425111	NA	0.420013	FALSE	FALSE	FALSE	GCST90044692	0.0367794	0.247747	443232	Sepsis	TRUE	reported	textfile	0.0249012927112632	4.80800740846862e-06	3330	genus.RikenellaceaeRC9gutgroup.id.11191	GCST90017046	2	1	TRUE	0.00635130713476043	2.92752010083296e-06	1.43695778679973	0.00635130713476043	21.2722567807467
rs10279978	A	G	A	G	-0.0622202267737377	0.0163692	NA	0.312361	FALSE	FALSE	FALSE	GCST90044692	0.0385976	0.671493	456348	Sepsis	TRUE	reported	textfile	0.0127675345338432	1.17009025610369e-06	14143	genus.Romboutsia.id.11347	GCST90017047	2	1	TRUE	0.00167250884368561	3.94130358604163e-07	1.51837069063016	0.00167664148371171	23.7492061253623
rs61841503	G	A	G	A	0.0928879777394645	-0.0352713	NA	0.16921	FALSE	FALSE	FALSE	GCST90044692	0.0477624	0.460226	454707	Sepsis	TRUE	reported	textfile	0.0171454057827108	3.99597058317159e-08	13568	genus.Romboutsia.id.11347	GCST90017047	2	1	TRUE	0.00206619596655784	1.19502195339716e-06	1.99712701111104	0.00215890262311881	29.3510390203621
rs62504452	A	G	A	G	-0.0710047707440383	-0.0512658	NA	0.173237	FALSE	FALSE	FALSE	GCST90044692	0.0476842	0.282325	448574	Sepsis	TRUE	reported	textfile	0.0156654255448146	4.65831429461073e-06	14178	genus.Romboutsia.id.11347	GCST90017047	2	1	TRUE	0.00144713159152392	2.53285966429806e-06	1.86530426317983	0.00144713159152392	20.5442677002568
rs116270582	T	A	T	A	-0.153843918029874	0.0166098	NA	0.06296	FALSE	TRUE	FALSE	GCST90044692	0.0744442	0.823444	444711	Sepsis	TRUE	reported	textfile	0.0329323993714136	1.19525293350925e-06	9099	genus.Roseburia.id.2012	GCST90017048	2	1	TRUE	0.00122094602252469	1.09086944197329e-07	3.14137805829417	0.00239317871733369	21.8229730662757
rs16910295	T	C	T	C	-0.0980433683549124	-0.124358	NA	0.0689208	FALSE	FALSE	FALSE	GCST90044692	0.0710423	0.0800351	449494	Sepsis	TRUE	reported	textfile	0.0209569678779507	2.91110857718505e-06	16648	genus.Roseburia.id.2012	GCST90017048	2	1	TRUE	0.00122450496806683	6.71454002206807e-06	2.7040173963768	0.00131310366215114	21.8866630175284
rs2034589	G	C	G	C	0.0629764548846013	-0.0190123	NA	0.216995	FALSE	TRUE	FALSE	GCST90044692	0.044164	0.666837	441469	Sepsis	TRUE	reported	textfile	0.0123488983377943	5.01161367309259e-07	17846	genus.Roseburia.id.2012	GCST90017048	2	1	TRUE	0.00145472489469468	4.06104769494213e-07	1.64967601308409	0.0014553761422727	26.0075826980911
rs2160994	T	C	T	C	0.0550686588655517	0.0639919	NA	0.352802	FALSE	FALSE	FALSE	GCST90044692	0.037517	0.0880683	453184	Sepsis	TRUE	reported	textfile	0.0112481062523872	9.69850397808251e-07	17444	genus.Roseburia.id.2012	GCST90017048	2	1	TRUE	0.00134085120376887	6.37524364109645e-06	1.48560191018944	0.00137232663997779	23.9690145717235
rs2943022	T	C	T	C	0.0493785590759647	-0.0225493	NA	0.422302	FALSE	FALSE	FALSE	GCST90044692	0.0362395	0.533792	455331	Sepsis	TRUE	reported	textfile	0.0106763359426244	4.11408012260993e-06	17854	genus.Roseburia.id.2012	GCST90017048	2	1	TRUE	0.00119681054120262	8.48412617053007e-07	1.42655984771008	0.00119681054120262	21.3910628310328
rs4748237	G	C	G	C	0.0488326280849431	-0.0176155	NA	0.447792	FALSE	TRUE	TRUE	GCST90044692	0.0362843	0.627331	448302	Sepsis	TRUE	reported	textfile	0.0106404328113295	4.67222974856214e-06	17851	genus.Roseburia.id.2012	GCST90017048	2	1	FALSE	0.00117842689030639	5.1648531617811e-07	1.4216430581099	0.00117862472289654	21.0620969872056
rs6445851	G	A	G	A	-0.0497335899306497	-0.0560217	NA	0.392545	FALSE	FALSE	FALSE	GCST90044692	0.0366651	0.12653	454707	Sepsis	TRUE	reported	textfile	0.0108158255314178	3.52721448438138e-06	17851	genus.Roseburia.id.2012	GCST90017048	2	1	TRUE	0.00118298523942567	5.1157622099749e-06	1.44507686455159	0.00118318383635834	21.1436651379926
rs6930661	C	T	C	T	-0.0961587348040628	0.00941339	NA	0.0732272	FALSE	FALSE	FALSE	GCST90044692	0.0690185	0.891513	451622	Sepsis	TRUE	reported	textfile	0.0204974750025134	2.47941849554746e-06	16945	genus.Roseburia.id.2012	GCST90017048	2	1	TRUE	0.00123127427792953	4.0763062554747e-08	2.66821703177532	0.00129724703381818	22.0078060551072
rs9300744	C	T	C	T	-0.0588451746946109	-0.00633766	NA	0.235242	FALSE	FALSE	FALSE	GCST90044692	0.0427416	0.882123	442153	Sepsis	TRUE	reported	textfile	0.0126227894151984	4.75117717307029e-06	17854	genus.Roseburia.id.2012	GCST90017048	2	1	TRUE	0.00121589419046102	4.81794738519343e-08	1.68664274359611	0.00121589419046102	21.7325675907875
rs10827477	A	G	A	G	-0.05473865263573	0.0381049	NA	0.32033	FALSE	FALSE	FALSE	GCST90044692	0.0385356	0.32275	450369	Sepsis	TRUE	reported	textfile	0.0115163436358196	2.19176943624005e-06	17391	genus.Ruminiclostridium5.id.11355	GCST90017049	2	1	TRUE	0.00129709222827319	2.14260553785857e-06	1.51871713472571	0.00129753920367152	22.5922235083443
rs113753996	T	C	T	C	0.0820688915658604	-0.0568517	NA	0.0931701	FALSE	FALSE	FALSE	GCST90044692	0.0615958	0.356017	455892	Sepsis	TRUE	reported	textfile	0.0174462539303152	3.98895023854871e-06	16680	genus.Ruminiclostridium5.id.11355	GCST90017049	2	1	TRUE	0.00127050447763351	1.8667650101734e-06	2.25320243809413	0.00132505206439563	22.1285397973308
rs1492620	T	C	T	C	-0.083050484073384	0.0469755	NA	0.0898322	FALSE	FALSE	FALSE	GCST90044692	0.0630529	0.456262	445564	Sepsis	TRUE	reported	textfile	0.0180072968669877	3.52576914611235e-06	17397	genus.Ruminiclostridium5.id.11355	GCST90017049	2	1	TRUE	0.00122132743963782	1.21629217987222e-06	2.37512081707647	0.00122132743963782	21.2709696313785
rs2286384	G	C	G	C	-0.0518813981201209	0.0046691	NA	0.467454	FALSE	TRUE	TRUE	GCST90044692	0.0358256	0.896306	455773	Sepsis	TRUE	reported	textfile	0.0107482247963668	1.43857254789617e-06	17394	genus.Ruminiclostridium5.id.11355	GCST90017049	2	1	FALSE	0.00133765495322235	3.7220751841957e-08	1.41754375775023	0.00133788538077367	23.2996748367566
rs6121460	G	A	G	A	0.0932955195034792	-0.149112	NA	0.0699127	FALSE	FALSE	FALSE	GCST90044692	0.0703435	0.0340254	451356	Sepsis	TRUE	reported	textfile	0.0199205968084213	2.64106749318625e-06	17318	genus.Ruminiclostridium5.id.11355	GCST90017049	2	1	TRUE	0.00125934632410013	9.84642823210295e-06	2.62150815539708	0.00126508451412212	21.9339517492301
rs79968837	A	G	A	G	-0.0950310844298132	-0.0552593	NA	0.0845681	FALSE	FALSE	FALSE	GCST90044692	0.0644174	0.390985	456348	Sepsis	TRUE	reported	textfile	0.0193507464396549	1.14623086165473e-06	16602	genus.Ruminiclostridium5.id.11355	GCST90017049	2	1	TRUE	0.00138455359662717	1.61253602555489e-06	2.49331946204005	0.00145076583892752	24.1177020644654
rs10829821	T	C	T	C	-0.0976059538879276	-0.0262345	NA	0.101013	FALSE	FALSE	FALSE	GCST90044692	0.0594433	0.65897	455490	Sepsis	TRUE	reported	textfile	0.0216072406511905	3.47140916725064e-06	12802	genus.Ruminiclostridium6.id.11356	GCST90017050	2	1	TRUE	0.00152288974395645	4.2682055552978e-07	2.44477119731999	0.00159166706460364	20.4058176948779
rs11992182	A	C	A	C	0.062529930341326	-0.0346762	NA	0.271248	FALSE	FALSE	FALSE	GCST90044692	0.0404054	0.390777	452051	Sepsis	TRUE	reported	textfile	0.0137875619071035	4.64838566008838e-06	13381	genus.Ruminiclostridium6.id.11356	GCST90017050	2	1	TRUE	0.00153500617960396	1.61394684862189e-06	1.59489376711496	0.00153500617960396	20.5684203292315
rs61060922	T	G	T	G	0.159129692282063	-0.0851757	NA	0.0538526	FALSE	FALSE	FALSE	GCST90044692	0.0787897	0.279674	456338	Sepsis	TRUE	reported	textfile	0.0322283439063059	1.08646528332958e-06	8955	genus.Ruminiclostridium6.id.11356	GCST90017050	2	1	TRUE	0.00181891393413148	2.56092682191904e-06	3.04979595738726	0.00271566927217346	24.3795939078125
rs663262	T	C	T	C	-0.134980385334964	-0.0476989	NA	0.0527141	FALSE	FALSE	FALSE	GCST90044692	0.0796354	0.549196	456244	Sepsis	TRUE	reported	textfile	0.0310714500435414	3.39417080049738e-06	7876	genus.Ruminiclostridium6.id.11356	GCST90017050	2	1	TRUE	0.00140858305494492	7.86157942210529e-07	2.75749272374345	0.00239102008195493	18.8720154933447
rs71414120	T	G	T	G	0.200894087069744	-0.0241926	NA	0.0584486	FALSE	FALSE	FALSE	GCST90044692	0.0762427	0.751008	455828	Sepsis	TRUE	reported	textfile	0.0406433976414504	1.07696608547745e-06	5567	genus.Ruminiclostridium6.id.11356	GCST90017050	2	1	TRUE	0.00182279693386771	2.20634900123508e-07	3.03249865487838	0.00437105871044815	24.4317342685298
rs72991535	T	G	T	G	0.13560389416614	0.00378154	NA	0.0553512	FALSE	FALSE	FALSE	GCST90044692	0.0785926	0.961624	454272	Sepsis	TRUE	reported	textfile	0.0295174425830136	4.95367192795103e-06	9642	genus.Ruminiclostridium6.id.11356	GCST90017050	2	1	TRUE	0.00157499313385428	5.07317488903668e-09	2.89842649298846	0.00218454031118952	21.1050734836627
rs77193512	A	G	A	G	0.0736532650338658	0.0343874	NA	0.187116	FALSE	FALSE	FALSE	GCST90044692	0.0458709	0.453461	455231	Sepsis	TRUE	reported	textfile	0.0153163485044543	1.29586569833527e-06	13380	genus.Ruminiclostridium6.id.11356	GCST90017050	2	1	TRUE	0.00172544006529213	1.23148570662098e-06	1.77167189727739	0.00172556881867079	23.1245626804846
rs79968172	G	A	G	A	0.116139597299243	0.061359	NA	0.0569334	FALSE	FALSE	FALSE	GCST90044692	0.0770969	0.426108	454522	Sepsis	TRUE	reported	textfile	0.0243083399913826	1.66053644053145e-06	12802	genus.Ruminiclostridium6.id.11356	GCST90017050	2	1	TRUE	0.00170327988698086	1.38799487833269e-06	2.75038957657554	0.00178018953020979	22.8270624843254
rs113048721	C	G	C	G	0.0600734805865309	0.0043811	NA	0.246594	FALSE	TRUE	FALSE	GCST90044692	0.0417729	0.916472	450956	Sepsis	TRUE	reported	textfile	0.0132737305104694	4.10351720846598e-06	16719	genus.Ruminiclostridium9.id.11357	GCST90017051	2	1	TRUE	0.00122330234890769	2.41036504775245e-08	1.71631953269485	0.00122374087448422	20.4823412769785
rs115044523	G	A	G	A	-0.0980025580329637	0.13266	NA	0.0856418	FALSE	FALSE	FALSE	GCST90044692	0.0639676	0.038092	455309	Sepsis	TRUE	reported	textfile	0.0202616409607489	2.37202166265678e-06	16107	genus.Ruminiclostridium9.id.11357	GCST90017051	2	1	TRUE	0.00139702525861516	9.4245697129807e-06	2.57147285788902	0.00145055579296099	23.395136997135
rs12040548	G	T	G	T	0.0570421506736933	0.0679695	NA	0.270864	FALSE	FALSE	FALSE	GCST90044692	0.0405943	0.0940601	449035	Sepsis	TRUE	reported	textfile	0.0122358912606811	3.14871935873459e-06	16721	genus.Ruminiclostridium9.id.11357	GCST90017051	2	1	TRUE	0.00129790330168125	6.14329145990199e-06	1.58221949845319	0.00129821342031183	21.7330443039732
rs12419854	T	A	T	A	-0.0727974710042876	-0.00363038	NA	0.129681	FALSE	TRUE	FALSE	GCST90044692	0.0536567	0.946057	449144	Sepsis	TRUE	reported	textfile	0.0155594244283899	3.17992066264184e-06	16027	genus.Ruminiclostridium9.id.11357	GCST90017051	2	1	TRUE	0.00130726378581253	1.00314104641671e-08	1.9697887197045	0.0013641265251448	21.8899882790921
rs57665991	C	G	C	G	-0.0641507073679284	0.0342571	NA	0.297735	FALSE	TRUE	FALSE	GCST90044692	0.0390511	0.380358	455668	Sepsis	TRUE	reported	textfile	0.0123338614755959	2.07273904941739e-07	16725	genus.Ruminiclostridium9.id.11357	GCST90017051	2	1	TRUE	0.00161505976466277	1.686318742366e-06	1.59507875137528	0.00161505976466277	27.0523355831961
rs6082461	A	C	A	C	0.0586424579651151	-0.0504639	NA	0.211147	FALSE	FALSE	FALSE	GCST90044692	0.0440298	0.251741	452415	Sepsis	TRUE	reported	textfile	0.0131003940008691	4.8659362980728e-06	16650	genus.Ruminiclostridium9.id.11357	GCST90017051	2	1	TRUE	0.00119679936774941	2.87854284712355e-06	1.69040775482835	0.00120218452179527	20.0380573612543
rs73592673	A	T	A	T	-0.0816290198756828	0.0367284	NA	0.154269	FALSE	TRUE	FALSE	GCST90044692	0.0511951	0.473115	425746	Sepsis	TRUE	reported	textfile	0.0169514656072906	2.1397103152771e-06	15493	genus.Ruminiclostridium9.id.11357	GCST90017051	2	1	TRUE	0.00138470952616745	1.12785297610353e-06	2.10996384360995	0.00149467094145414	23.1886068909588
rs918449	A	G	A	G	-0.0950908174904143	0.0263827	NA	0.0707909	FALSE	FALSE	FALSE	GCST90044692	0.069906	0.705874	454543	Sepsis	TRUE	reported	textfile	0.0197176822371746	2.55994109232514e-06	16725	genus.Ruminiclostridium9.id.11357	GCST90017051	2	1	TRUE	0.00138882545230831	3.12115393948184e-07	2.54999263816262	0.00138882545230831	23.2576288258255
rs9522712	T	C	T	C	0.0699727676220259	0.0105426	NA	0.15629	FALSE	FALSE	FALSE	GCST90044692	0.049338	0.830795	455804	Sepsis	TRUE	reported	textfile	0.0154939049209513	4.6596166370181e-06	16725	genus.Ruminiclostridium9.id.11357	GCST90017051	2	1	TRUE	0.00121812762455011	1.00054836208046e-07	2.00375191209485	0.00121812762455011	20.3955927002387
rs114244418	C	G	C	G	-0.175266219590798	0.0251228	NA	0.0502729	FALSE	TRUE	FALSE	GCST90044692	0.0823418	0.760287	449616	Sepsis	TRUE	reported	textfile	0.0372779266751248	3.59150691906458e-06	7123	genus.RuminococcaceaeNK4A214group.id.11358	GCST90017052	2	1	TRUE	0.0014440143298986	2.03986314866569e-07	3.14617750768881	0.0030946098062821	22.1051231614393
rs11586410	G	A	G	A	-0.0863421777269525	0.0756754	NA	0.109039	FALSE	FALSE	FALSE	GCST90044692	0.0595506	0.203809	422372	Sepsis	TRUE	reported	textfile	0.0169936828680201	3.66275841475347e-07	14822	genus.RuminococcaceaeNK4A214group.id.11358	GCST90017052	2	1	TRUE	0.00168594850913075	3.53868073957211e-06	2.06890673677236	0.00173886928235048	25.8149315559427
rs12642039	T	C	T	C	-0.0553002969709341	0.0371366	NA	0.346297	FALSE	FALSE	FALSE	GCST90044692	0.0376077	0.323411	454864	Sepsis	TRUE	reported	textfile	0.0119397455783529	3.43005114186228e-06	15276	genus.RuminococcaceaeNK4A214group.id.11358	GCST90017052	2	1	TRUE	0.00140139924703239	2.1367590695995e-06	1.47570618481196	0.00140249871052831	21.4518514986748
rs12731	A	G	A	G	-0.0527684274419598	-0.0201015	NA	0.435582	FALSE	FALSE	FALSE	GCST90044692	0.0360724	0.577353	455665	Sepsis	TRUE	reported	textfile	0.0115053404380423	4.87236844182058e-06	15288	genus.RuminococcaceaeNK4A214group.id.11358	GCST90017052	2	1	TRUE	0.00137422634999607	6.80475216632054e-07	1.42257381608274	0.00137422634999607	21.0353312925832
rs136761	G	A	G	A	-0.0587520971506271	-0.00209963	NA	0.389404	FALSE	FALSE	FALSE	GCST90044692	0.0370339	0.954788	448148	Sepsis	TRUE	reported	textfile	0.0119154698622962	8.15195343735405e-07	14822	genus.RuminococcaceaeNK4A214group.id.11358	GCST90017052	2	1	TRUE	0.00158796291085966	7.04356275898229e-09	1.45065646224954	0.00163781302894495	24.3122079398905
rs147475196	A	G	A	G	-0.13376855268272	0.00891223	NA	0.0522945	FALSE	FALSE	FALSE	GCST90044692	0.0818753	0.91332	441796	Sepsis	TRUE	reported	textfile	0.0295195849895871	4.7249576631158e-06	9917	genus.RuminococcaceaeNK4A214group.id.11358	GCST90017052	2	1	TRUE	0.00134156179544281	2.59640659607878e-08	2.93968234509174	0.00206678984288675	20.5346621233257
rs34576931	G	C	G	C	-0.0873311958929149	-0.00829182	NA	0.101051	FALSE	TRUE	FALSE	GCST90044692	0.0594337	0.889044	452811	Sepsis	TRUE	reported	textfile	0.01948859635095	4.71640583468637e-06	14678	genus.RuminococcaceaeNK4A214group.id.11358	GCST90017052	2	1	TRUE	0.00131193916231478	4.26520519352777e-08	2.36109793975277	0.00136639469425254	20.0806466218515
rs35559912	T	C	T	C	-0.0925070852397275	0.00791321	NA	0.0746506	FALSE	FALSE	FALSE	GCST90044692	0.0688621	0.908513	447317	Sepsis	TRUE	reported	textfile	0.0203673827512974	4.89023342856017e-06	13976	genus.RuminococcaceaeNK4A214group.id.11358	GCST90017052	2	1	TRUE	0.00134772097294127	2.89368062321222e-08	2.4078347109398	0.00147407015363653	20.6290650159544
rs4814689	C	T	C	T	-0.10830029134469	0.0534476	NA	0.0839433	FALSE	FALSE	FALSE	GCST90044692	0.0640127	0.403745	456207	Sepsis	TRUE	reported	textfile	0.0230708324136294	4.55189561713084e-06	14009	genus.RuminococcaceaeNK4A214group.id.11358	GCST90017052	2	1	TRUE	0.00143950522668946	1.52766881724856e-06	2.7306549920089	0.00157074212601888	22.0359978292256
rs5994253	A	G	A	G	-0.081130217251303	-0.0114072	NA	0.1642	FALSE	FALSE	FALSE	GCST90044692	0.0482529	0.813118	456348	Sepsis	TRUE	reported	textfile	0.0157620889679024	2.35183018709764e-07	15288	genus.RuminococcaceaeNK4A214group.id.11358	GCST90017052	2	1	TRUE	0.00173018209861712	1.22466405619765e-07	1.94889800725618	0.00173018209861712	26.49340196928
rs73158814	C	G	C	G	-0.109257320103548	0.0450807	NA	0.0675433	FALSE	TRUE	FALSE	GCST90044692	0.0720809	0.531697	445381	Sepsis	TRUE	reported	textfile	0.0227458445053153	2.19798126629833e-06	13077	genus.RuminococcaceaeNK4A214group.id.11358	GCST90017052	2	1	TRUE	0.00150712083094687	8.57129180048721e-07	2.60109448202748	0.00176152804438395	23.0726222514736
rs7573569	T	C	T	C	0.107738535610975	0.0455483	NA	0.0580838	FALSE	FALSE	FALSE	GCST90044692	0.0768078	0.55317	455411	Sepsis	TRUE	reported	textfile	0.0233638164032607	3.23139168896426e-06	14822	genus.RuminococcaceaeNK4A214group.id.11358	GCST90017052	2	1	TRUE	0.00138917507088824	7.70617931460675e-07	2.84444269843258	0.001432793698151	21.2644702055027
rs10916131	C	T	C	T	-0.0693330267092912	0.0840578	NA	0.156004	FALSE	FALSE	FALSE	GCST90044692	0.0492178	0.0876599	456348	Sepsis	TRUE	reported	textfile	0.0146753252668496	2.87496783549931e-06	17097	genus.RuminococcaceaeUCG002.id.11360	GCST90017053	2	1	TRUE	0.00130397439607582	6.39167405871084e-06	1.91887944914393	0.00130397439607582	22.3205477236542
rs10927423	C	A	C	A	-0.0713617285795275	0.0120391	NA	0.146024	FALSE	FALSE	FALSE	GCST90044692	0.0526149	0.819013	423183	Sepsis	TRUE	reported	textfile	0.0147712239567537	8.49518084738922e-07	17096	genus.RuminococcaceaeUCG002.id.11360	GCST90017053	2	1	TRUE	0.00136344025816214	1.14729802782602e-07	1.93136224503823	0.00136351991074083	23.3398336821428
rs116974815	C	A	C	A	-0.189730541102388	0.00485185	NA	0.0572655	FALSE	FALSE	FALSE	GCST90044692	0.0766697	0.949542	456348	Sepsis	TRUE	reported	textfile	0.0396566249883464	2.02517837368591e-06	5819	genus.RuminococcaceaeUCG002.id.11360	GCST90017053	2	1	TRUE	0.00133718889806931	8.77552184519484e-09	3.02510134737807	0.00391956917816426	22.8898522688271
rs11750293	G	T	G	T	-0.0578303852580616	-0.0705759	NA	0.274558	FALSE	FALSE	FALSE	GCST90044692	0.0402095	0.0792245	452865	Sepsis	TRUE	reported	textfile	0.0120512292173473	1.76136449416771e-06	17094	genus.RuminococcaceaeUCG002.id.11360	GCST90017053	2	1	TRUE	0.00134522755267612	6.75084792193407e-06	1.57562621069998	0.00134546335028874	23.0276424320711
rs12463378	A	G	A	G	-0.0522060656615995	0.0700387	NA	0.384026	FALSE	FALSE	FALSE	GCST90044692	0.0368395	0.0572775	453810	Sepsis	TRUE	reported	textfile	0.0112086489902471	2.95523248001466e-06	16994	genus.RuminococcaceaeUCG002.id.11360	GCST90017053	2	1	TRUE	0.00126740527731017	7.92047104488226e-06	1.46117110712556	0.00127507808165173	21.6937880370603
rs2265670	C	G	C	G	-0.0512403969187963	-0.0504875	NA	0.463367	FALSE	TRUE	TRUE	GCST90044692	0.0359287	0.159958	454250	Sepsis	TRUE	reported	textfile	0.0109286964144407	2.99165828629567e-06	17096	genus.RuminococcaceaeUCG002.id.11360	GCST90017053	2	1	FALSE	0.00128428386247319	4.32701696514443e-06	1.42894534021906	0.00128435889665951	21.9830651247666
rs55793120	T	C	T	C	0.137396058695915	0.0138764	NA	0.0517524	FALSE	FALSE	FALSE	GCST90044692	0.0821888	0.865926	445448	Sepsis	TRUE	reported	textfile	0.0274139624198244	4.80673981128504e-07	11669	genus.RuminococcaceaeUCG002.id.11360	GCST90017053	2	1	TRUE	0.00146722980526711	6.24646147985887e-08	2.96134245581251	0.00214838292057837	25.1191490852621
rs67746927	C	G	C	G	-0.0542370048568012	0.0217641	NA	0.432323	FALSE	TRUE	TRUE	GCST90044692	0.0362224	0.547942	452743	Sepsis	TRUE	reported	textfile	0.0110357177836309	9.17088102794374e-07	16651	genus.RuminococcaceaeUCG002.id.11360	GCST90017053	2	1	FALSE	0.00141093798255833	7.91101830479455e-07	1.42403527084694	0.00144867999212528	24.1540646991519
rs7120052	A	C	A	C	0.0624796044357248	0.00140629	NA	0.174133	FALSE	FALSE	FALSE	GCST90044692	0.047144	0.976203	455121	Sepsis	TRUE	reported	textfile	0.0135523140891063	1.96895444641534e-06	17097	genus.RuminococcaceaeUCG002.id.11360	GCST90017053	2	1	TRUE	0.00124176922430491	1.9498565957724e-09	1.77203956444315	0.00124176922430491	21.2544379964763
rs7155595	C	A	C	A	0.0569929175820915	0.0287236	NA	0.324326	FALSE	FALSE	FALSE	GCST90044692	0.0385067	0.455705	448709	Sepsis	TRUE	reported	textfile	0.0116986358144873	1.14930695958647e-06	17084	genus.RuminococcaceaeUCG002.id.11360	GCST90017053	2	1	TRUE	0.00138643557320107	1.21929939906766e-06	1.52907927765481	0.0013874892352321	23.7340218160132
rs72874194	G	C	G	C	-0.0770288533091851	-0.0564786	NA	0.110426	FALSE	TRUE	FALSE	GCST90044692	0.0570484	0.322168	456348	Sepsis	TRUE	reported	textfile	0.0167249537993047	3.46664249665733e-06	16651	genus.RuminococcaceaeUCG002.id.11360	GCST90017053	2	1	TRUE	0.00123927977127355	2.14775989033597e-06	2.1581671967747	0.00127243584544031	21.2117750136085
rs77564310	A	C	A	C	-0.0713092654094855	0.0420953	NA	0.198261	FALSE	FALSE	FALSE	GCST90044692	0.044934	0.348848	453218	Sepsis	TRUE	reported	textfile	0.0140855252513159	3.28613761996841e-07	17000	genus.RuminococcaceaeUCG002.id.11360	GCST90017053	2	1	TRUE	0.00149701480228883	1.92318902764135e-06	1.83652780193843	0.00150554473610544	25.6298362894331
rs79016051	C	T	C	T	-0.0887746723410655	-0.0363439	NA	0.0930918	FALSE	FALSE	FALSE	GCST90044692	0.061538	0.554794	454949	Sepsis	TRUE	reported	textfile	0.0189424185305035	2.33742400302447e-06	16937	genus.RuminococcaceaeUCG002.id.11360	GCST90017053	2	1	TRUE	0.0012831592764323	7.64331437253163e-07	2.46520858701541	0.00129526672012099	21.963790872614
rs10490280	C	T	C	T	-0.0672093647420889	0.0123852	NA	0.241416	FALSE	FALSE	FALSE	GCST90044692	0.042118	0.768713	446769	Sepsis	TRUE	reported	textfile	0.0143309374849128	4.15550632633171e-06	14004	genus.RuminococcaceaeUCG003.id.11361	GCST90017054	2	1	TRUE	0.00152399670828013	1.89485611332646e-07	1.69590161030276	0.00156833433728601	21.9943118251391
rs11243416	T	C	T	C	-0.0925652647191513	0.0552914	NA	0.0963248	FALSE	FALSE	FALSE	GCST90044692	0.0612796	0.366907	447408	Sepsis	TRUE	reported	textfile	0.0191203106433334	1.66882465704353e-06	14004	genus.RuminococcaceaeUCG003.id.11361	GCST90017054	2	1	TRUE	0.00162381459087109	1.78397312114392e-06	2.26266883402816	0.0016710513609198	23.4372259639422
rs11613919	G	T	G	T	0.0727604338455849	0.0466992	NA	0.16185	FALSE	FALSE	FALSE	GCST90044692	0.0487492	0.33809	451779	Sepsis	TRUE	reported	textfile	0.0155716482776335	1.62509092247885e-06	14309	genus.RuminococcaceaeUCG003.id.11361	GCST90017054	2	1	TRUE	0.00151286397686701	2.01089212739109e-06	1.86268418585868	0.00152373890193996	21.8334008723258
rs16959793	A	C	A	C	-0.0625270330226822	-0.0194863	NA	0.273394	FALSE	FALSE	FALSE	GCST90044692	0.0406001	0.631258	445678	Sepsis	TRUE	reported	textfile	0.0131258649291356	2.21709221159079e-06	14412	genus.RuminococcaceaeUCG003.id.11361	GCST90017054	2	1	TRUE	0.00157228918232044	5.0478924687227e-07	1.57575994807191	0.00157228918232044	22.6923660789448
rs3013089	G	A	G	A	-0.0551473404825934	0.00766872	NA	0.403763	FALSE	FALSE	FALSE	GCST90044692	0.0366255	0.83415	451278	Sepsis	TRUE	reported	textfile	0.0120345988809861	4.38133212588914e-06	14408	genus.RuminococcaceaeUCG003.id.11361	GCST90017054	2	1	TRUE	0.00145508890403894	9.60692384068149e-08	1.4445529633141	0.00145549233900584	20.998385625127
rs4452755	A	C	A	C	-0.0634463195963531	0.0141969	NA	0.277211	FALSE	FALSE	FALSE	GCST90044692	0.0400847	0.72321	452717	Sepsis	TRUE	reported	textfile	0.0134740797839152	3.29334998960905e-06	14406	genus.RuminococcaceaeUCG003.id.11361	GCST90017054	2	1	TRUE	0.00153632440243099	2.74875102138249e-07	1.61722639098298	0.00153696337624164	22.1724987899845
rs4532474	G	A	G	A	0.0769231061233107	0.00881274	NA	0.128415	FALSE	FALSE	FALSE	GCST90044692	0.0534811	0.869115	454782	Sepsis	TRUE	reported	textfile	0.0170449613863895	4.82126529514327e-06	14412	genus.RuminococcaceaeUCG003.id.11361	GCST90017054	2	1	TRUE	0.00141138082555462	5.95013717818374e-08	2.04624743695832	0.00141138082555462	20.3667429266878
rs646327	G	A	G	A	0.0586696240058695	0.0389737	NA	0.528879	FALSE	FALSE	FALSE	GCST90044692	0.0358436	0.276893	454901	Sepsis	TRUE	reported	textfile	0.0118369495517442	7.83179838923356e-07	14406	genus.RuminococcaceaeUCG003.id.11361	GCST90017054	2	1	TRUE	0.00170193615615259	2.59074493714455e-06	1.42072983912913	0.0017026438922113	24.5667109838199
rs6759615	A	G	A	G	0.102522840084247	0.00958613	NA	0.0747182	FALSE	FALSE	FALSE	GCST90044692	0.0680932	0.888044	455050	Sepsis	TRUE	reported	textfile	0.0200203939645531	7.86223767558861e-07	14410	genus.RuminococcaceaeUCG003.id.11361	GCST90017054	2	1	TRUE	0.00181652931729022	4.34295043978586e-08	2.40328131405504	0.00181678101483066	26.2238238069088
rs73341549	T	C	T	C	-0.169857156223943	0.113727	NA	0.0485182	FALSE	FALSE	FALSE	GCST90044692	0.0829319	0.170272	455499	Sepsis	TRUE	reported	textfile	0.0318767853272139	1.50952691026779e-07	6744	genus.RuminococcaceaeUCG003.id.11361	GCST90017054	2	1	TRUE	0.00196652643548311	4.12086035413727e-06	2.61778092326781	0.00419377138754239	28.3934824691827
rs12125734	G	T	G	T	0.133971621618427	-0.0525314	NA	0.0993839	FALSE	FALSE	FALSE	GCST90044692	0.059871	0.380264	453957	Sepsis	TRUE	reported	textfile	0.025741650177351	2.09428003206416e-07	8938	genus.RuminococcaceaeUCG004.id.11362	GCST90017055	2	1	TRUE	0.00284340249141561	1.6869800454429e-06	2.4336412567055	0.00302200565484704	27.0864980820872
rs511258	G	A	G	A	-0.0757473683025636	0.0253061	NA	0.273144	FALSE	FALSE	FALSE	GCST90044692	0.0401537	0.528544	454606	Sepsis	TRUE	reported	textfile	0.0162474661953593	4.52051691253992e-06	9500	genus.RuminococcaceaeUCG004.id.11362	GCST90017055	2	1	TRUE	0.00228293384484044	8.70371523950653e-07	1.58360711630403	0.00228317365548588	21.7352086355581
rs6769553	A	G	A	G	0.0849742552748796	-0.030457	NA	0.290307	FALSE	FALSE	FALSE	GCST90044692	0.0395811	0.441606	451924	Sepsis	TRUE	reported	textfile	0.0157450579668954	7.91068078436317e-08	9501	genus.RuminococcaceaeUCG004.id.11362	GCST90017055	2	1	TRUE	0.00305688216681648	1.29748909338426e-06	1.53471918782196	0.00305688216681648	29.1263595516876
rs10873449	T	C	T	C	0.0654843197612216	0.0141228	NA	0.163943	FALSE	FALSE	FALSE	GCST90044692	0.0484207	0.77054	453816	Sepsis	TRUE	reported	textfile	0.0143973495217123	4.11168843060622e-06	16098	genus.RuminococcaceaeUCG005.id.11363	GCST90017056	2	1	TRUE	0.00128321386744563	1.86416848426557e-07	1.82670538729816	0.00128361196843929	20.687573060377
rs10950694	T	C	T	C	0.0577628459640911	-0.0376782	NA	0.417961	FALSE	FALSE	FALSE	GCST90044692	0.0366227	0.303565	447088	Sepsis	TRUE	reported	textfile	0.0114120141963526	4.29800180160936e-07	15821	genus.RuminococcaceaeUCG005.id.11363	GCST90017056	2	1	TRUE	0.00158865362026307	2.31944628766609e-06	1.4354209104332	0.00161692822273804	25.6196126302104
rs114279581	A	G	A	G	-0.146604206598615	-0.00185433	NA	0.0603248	FALSE	FALSE	FALSE	GCST90044692	0.0748853	0.980245	455857	Sepsis	TRUE	reported	textfile	0.0316034247730752	3.21852882764723e-06	8465	genus.RuminococcaceaeUCG005.id.11363	GCST90017056	2	1	TRUE	0.00133472460427672	1.34365153429405e-09	2.90768683179337	0.00253628080088924	21.5191229563317
rs12288512	A	G	A	G	0.0666350349840732	-0.0505598	NA	0.206242	FALSE	FALSE	FALSE	GCST90044692	0.0442049	0.252723	455467	Sepsis	TRUE	reported	textfile	0.0144355645906982	3.10277981147851e-06	15473	genus.RuminococcaceaeUCG005.id.11363	GCST90017056	2	1	TRUE	0.00132163187538294	2.86664805331739e-06	1.79564730087314	0.00137537648816845	21.3077558348449
rs12458218	T	C	T	C	0.0677321822577414	-0.0230561	NA	0.169095	FALSE	FALSE	FALSE	GCST90044692	0.0478417	0.62986	452966	Sepsis	TRUE	reported	textfile	0.0144524906530778	2.41026511329638e-06	16099	genus.RuminococcaceaeUCG005.id.11363	GCST90017056	2	1	TRUE	0.00136225956877548	5.08936991494548e-07	1.83375853136624	0.00136259762017813	21.9636615249317
rs2893871	G	A	G	A	-0.0736439824881039	-0.0378655	NA	0.149383	FALSE	FALSE	FALSE	GCST90044692	0.050739	0.455499	444512	Sepsis	TRUE	reported	textfile	0.015547985859594	3.53845408321776e-06	16103	genus.RuminococcaceaeUCG005.id.11363	GCST90017056	2	1	TRUE	0.00139145346551368	1.22041856758803e-06	1.97300203615304	0.00139145346551368	22.4350095199813
rs34781347	G	A	G	A	0.188684782242411	-0.131031	NA	0.0551914	FALSE	FALSE	FALSE	GCST90044692	0.0782062	0.0938459	456348	Sepsis	TRUE	reported	textfile	0.0386483602347273	6.04727760355185e-07	6061	genus.RuminococcaceaeUCG005.id.11363	GCST90017056	2	1	TRUE	0.00147814259101383	6.1513271185735e-06	3.0088685470918	0.00391837126309932	23.8348050984783
rs35166120	C	G	C	G	-0.0686153250789149	-0.0498847	NA	0.164261	FALSE	TRUE	FALSE	GCST90044692	0.04869	0.305582	447601	Sepsis	TRUE	reported	textfile	0.0146252031191101	3.75402610823698e-06	16092	genus.RuminococcaceaeUCG005.id.11363	GCST90017056	2	1	TRUE	0.00136518745628069	2.3001699919079e-06	1.85526912993802	0.00136611949772991	22.0109322822282
rs394449	A	T	A	T	0.0692908708405784	0.0229122	NA	0.193234	FALSE	TRUE	FALSE	GCST90044692	0.0460586	0.618867	439952	Sepsis	TRUE	reported	textfile	0.0148712055638658	2.59897269778389e-06	15728	genus.RuminococcaceaeUCG005.id.11363	GCST90017056	2	1	TRUE	0.0013465473919823	5.42272565799543e-07	1.86501756812773	0.00137861270638133	21.7099930928862
rs60081663	C	G	C	G	0.158081537975595	-0.0146112	NA	0.0513869	FALSE	TRUE	FALSE	GCST90044692	0.0809995	0.856849	455885	Sepsis	TRUE	reported	textfile	0.031958601213037	9.28113180346483e-07	9342	genus.RuminococcaceaeUCG005.id.11363	GCST90017056	2	1	TRUE	0.0015173105234265	7.130382304569e-08	3.08892734989612	0.0026127851590902	24.4673412921129
rs7449320	C	A	C	A	0.0599163337371888	0.00950722	NA	0.21889	FALSE	FALSE	FALSE	GCST90044692	0.0435555	0.827212	451255	Sepsis	TRUE	reported	textfile	0.0130836351699445	4.80775916074737e-06	16095	genus.RuminococcaceaeUCG005.id.11363	GCST90017056	2	1	TRUE	0.00130081476195781	1.04406319565659e-07	1.65986938990484	0.00130146056910518	20.9716987776359
rs7555878	A	G	A	G	0.0586677372423256	0.0554475	NA	0.261869	FALSE	FALSE	FALSE	GCST90044692	0.0408502	0.174674	451992	Sepsis	TRUE	reported	textfile	0.0125277364505475	2.81021641740786e-06	16100	genus.RuminococcaceaeUCG005.id.11363	GCST90017056	2	1	TRUE	0.00136022098582973	4.03719348154356e-06	1.58959155359088	0.0013604741297806	21.9307487575395
rs1550196	G	A	G	A	0.130841507797829	0.0381649	NA	0.09586	FALSE	FALSE	FALSE	GCST90044692	0.061065	0.531978	451445	Sepsis	TRUE	reported	textfile	0.0262477866880379	1.13287962306078e-06	7389	genus.RuminococcaceaeUCG009.id.11366	GCST90017057	2	1	TRUE	0.00329828973924517	8.55951021931436e-07	2.2562411784176	0.003352580019331	24.848816247654
rs2058609	A	G	A	G	0.0816464190343693	-0.00355969	NA	0.345293	FALSE	FALSE	FALSE	GCST90044692	0.0377614	0.924896	452121	Sepsis	TRUE	reported	textfile	0.0174719714728939	3.12485481369012e-06	7510	genus.RuminococcaceaeUCG009.id.11366	GCST90017057	2	1	TRUE	0.00289966094317825	1.9473047614824e-08	1.51412552369136	0.0029000460326552	21.8368735516844
rs2192926	A	G	A	G	-0.0890480312894287	0.0647251	NA	0.231192	FALSE	FALSE	FALSE	GCST90044692	0.0426172	0.128825	449766	Sepsis	TRUE	reported	textfile	0.019298901243621	4.87745508359493e-06	7511	genus.RuminococcaceaeUCG009.id.11366	GCST90017057	2	1	TRUE	0.0028272990899216	5.05451152973041e-06	1.67255906997753	0.0028272990899216	21.2903831471172
rs4079028	C	T	C	T	0.0915623030168157	0.050997	NA	0.207782	FALSE	FALSE	FALSE	GCST90044692	0.0441004	0.247524	456348	Sepsis	TRUE	reported	textfile	0.0199360336905632	3.28244214953419e-06	7480	genus.RuminococcaceaeUCG009.id.11366	GCST90017057	2	1	TRUE	0.00280127347178001	2.93027701959041e-06	1.72420761106321	0.00281285346788851	21.093852148036
rs4708333	T	G	T	G	-0.0840329632712484	0.0114012	NA	0.307763	FALSE	FALSE	FALSE	GCST90044692	0.039444	0.772545	439716	Sepsis	TRUE	reported	textfile	0.017475701771018	1.56246321836091e-06	7511	genus.RuminococcaceaeUCG009.id.11366	GCST90017057	2	1	TRUE	0.00306981884047224	1.83081684796285e-07	1.51454961774053	0.00306981884047224	23.1222507942283
rs61779334	G	C	G	C	-0.138137215684524	0.00358245	NA	0.0909405	FALSE	TRUE	FALSE	GCST90044692	0.0624466	0.954252	451812	Sepsis	TRUE	reported	textfile	0.0292072420099144	1.94241263758315e-06	6865	genus.RuminococcaceaeUCG009.id.11366	GCST90017057	2	1	TRUE	0.00297006798102139	7.21187895767137e-09	2.41997466881236	0.00324872610461032	22.3686769607085
rs8009993	G	C	G	C	-0.135936178527777	-0.033745	NA	0.0994583	FALSE	TRUE	FALSE	GCST90044692	0.0623365	0.588275	422031	Sepsis	TRUE	reported	textfile	0.0244856592317335	4.42175726613268e-08	7389	genus.RuminococcaceaeUCG009.id.11366	GCST90017057	2	1	TRUE	0.00408776081878643	6.42154468832881e-07	2.10476994864164	0.00415499172405008	30.8209848023387
rs12597105	G	A	G	A	0.0670854559839564	0.0462674	NA	0.274114	FALSE	FALSE	FALSE	GCST90044692	0.0400861	0.248418	454210	Sepsis	TRUE	reported	textfile	0.0144414824704579	4.87299690780457e-06	12415	genus.RuminococcaceaeUCG010.id.11367	GCST90017058	2	1	TRUE	0.00167415036339371	2.91922159378286e-06	1.6091077974926	0.00173541004975823	21.5790935234141
rs2820282	A	C	A	C	-0.0592304211527348	0.00897769	NA	0.463628	FALSE	FALSE	FALSE	GCST90044692	0.0365004	0.805712	439731	Sepsis	TRUE	reported	textfile	0.012591704075244	2.85385347500659e-06	12865	genus.RuminococcaceaeUCG010.id.11367	GCST90017058	2	1	TRUE	0.00171657756149661	1.32568290763273e-07	1.42820123343516	0.00171724366962829	22.1269026058571
rs35506912	G	C	G	C	-0.0693742866854734	0.0367699	NA	0.231627	FALSE	TRUE	FALSE	GCST90044692	0.0439431	0.402726	424065	Sepsis	TRUE	reported	textfile	0.0147925536539483	3.20918190825596e-06	12793	genus.RuminococcaceaeUCG010.id.11367	GCST90017058	2	1	TRUE	0.00170631036405264	1.53429404840043e-06	1.67312871609987	0.0017165644775439	21.9943309194276
rs682403	A	G	A	G	-0.0588160588655532	-0.0571225	NA	0.495883	FALSE	FALSE	FALSE	GCST90044692	0.0358117	0.110694	455295	Sepsis	TRUE	reported	textfile	0.0124671301874971	2.3653723064469e-06	12864	genus.RuminococcaceaeUCG010.id.11367	GCST90017058	2	1	TRUE	0.00172662207092462	5.5752952065798e-06	1.41401660771039	0.00172742613224891	22.2566015481148
rs6958419	C	T	C	T	-0.058571831327089	-0.0810722	NA	0.475847	FALSE	FALSE	FALSE	GCST90044692	0.0358569	0.0237595	455385	Sepsis	TRUE	reported	textfile	0.01249937594852	2.84161862192295e-06	12870	genus.RuminococcaceaeUCG010.id.11367	GCST90017058	2	1	TRUE	0.00170352859729673	1.12020968570464e-05	1.41800448393099	0.00170352859729673	21.9584127741263
rs7935775	A	T	A	T	-0.0631350746603965	0.0122004	NA	0.29361	FALSE	TRUE	FALSE	GCST90044692	0.0399362	0.759987	440970	Sepsis	TRUE	reported	textfile	0.0137953466096875	4.99422544501622e-06	12864	genus.RuminococcaceaeUCG010.id.11367	GCST90017058	2	1	TRUE	0.00162502033441886	2.04512720075914e-07	1.56466234986317	0.00162577715843385	20.9447973849527
rs12636310	G	A	G	A	0.13272538065964	0.0203404	NA	0.213394	FALSE	FALSE	FALSE	GCST90044692	0.0436476	0.641206	455510	Sepsis	TRUE	reported	textfile	0.0282036538976841	2.81235442087039e-06	3632	genus.RuminococcaceaeUCG011.id.11368	GCST90017059	2	1	TRUE	0.00606385857202972	4.75886939834895e-07	1.69972356882848	0.00606385857202972	22.14609741914
rs12724320	C	T	C	T	-0.120880657040767	-0.00369311	NA	0.312006	FALSE	FALSE	FALSE	GCST90044692	0.0386152	0.923807	455922	Sepsis	TRUE	reported	textfile	0.0249229168251434	1.51986105809649e-06	3632	genus.RuminococcaceaeUCG011.id.11368	GCST90017059	2	1	TRUE	0.00643878454078843	2.00435042665703e-08	1.50200641680427	0.00643878454078843	23.5242554956811
rs1416041	A	C	A	C	-0.182339223805375	0.0144255	NA	0.129375	FALSE	FALSE	FALSE	GCST90044692	0.0534969	0.787428	453011	Sepsis	TRUE	reported	textfile	0.0339898163971193	7.04419354623744e-08	3632	genus.RuminococcaceaeUCG011.id.11368	GCST90017059	2	1	TRUE	0.00786550283101135	1.5933463862366e-07	2.04843288177921	0.00786550283101135	28.7781297374927
rs2729556	C	T	C	T	-0.109096995632829	0.0594741	NA	0.530627	FALSE	FALSE	FALSE	GCST90044692	0.0358415	0.0970423	456348	Sepsis	TRUE	reported	textfile	0.0233698890248395	3.18679087269013e-06	3632	genus.RuminococcaceaeUCG011.id.11368	GCST90017059	2	1	TRUE	0.00596768866910857	6.03373920576808e-06	1.40841152428436	0.00596768866910857	21.7927622894474
rs79113084	C	T	C	T	-0.152165547599216	-0.0582117	NA	0.170041	FALSE	FALSE	FALSE	GCST90044692	0.0476463	0.221804	456348	Sepsis	TRUE	reported	textfile	0.0317519317337698	2.06123459222658e-06	3610	genus.RuminococcaceaeUCG011.id.11368	GCST90017059	2	1	TRUE	0.00628704672599038	3.27089448451186e-06	1.90776006338894	0.00632513989840441	22.9663702582853
rs9729514	A	G	A	G	0.184933530444742	0.105657	NA	0.091607	FALSE	FALSE	FALSE	GCST90044692	0.0622044	0.089405	455189	Sepsis	TRUE	reported	textfile	0.0394616356047111	2.36769356071919e-06	3632	genus.RuminococcaceaeUCG011.id.11368	GCST90017059	2	1	TRUE	0.0060138812971069	6.32204155191034e-06	2.37819795779569	0.0060138812971069	21.9624687887852
rs11581881	C	T	C	T	0.0661210719305195	0.00563657	NA	0.170431	FALSE	FALSE	FALSE	GCST90044692	0.0483324	0.90716	440877	Sepsis	TRUE	reported	textfile	0.0144736487455416	4.72582020472827e-06	15730	genus.RuminococcaceaeUCG013.id.11370	GCST90017060	2	1	TRUE	0.00124294099693976	2.98029206457667e-08	1.81527484723018	0.00132517829484199	20.870060772823
rs12189346	G	A	G	A	0.0684961245290016	-0.0283474	NA	0.147856	FALSE	FALSE	FALSE	GCST90044692	0.0504309	0.574046	456348	Sepsis	TRUE	reported	textfile	0.0145580369398443	1.67955002421676e-06	16470	genus.RuminococcaceaeUCG013.id.11370	GCST90017060	2	1	TRUE	0.00131831862332525	6.923703756697e-07	1.86831291791675	0.00134246228052409	22.1373874433027
rs12485353	G	A	G	A	-0.0607902693523826	0.0170798	NA	0.207656	FALSE	FALSE	FALSE	GCST90044692	0.0440794	0.698403	455223	Sepsis	TRUE	reported	textfile	0.0130846986877635	4.19379451062662e-06	16771	genus.RuminococcaceaeUCG013.id.11370	GCST90017060	2	1	TRUE	0.00128543169840474	3.29002972719245e-07	1.69450636969587	0.00128550825510254	21.5844348990589
rs12781711	C	T	C	T	-0.0656129169790462	0.051911	NA	0.345296	FALSE	FALSE	FALSE	GCST90044692	0.037652	0.167985	456348	Sepsis	TRUE	reported	textfile	0.0117476572222604	2.55301292132771e-08	16772	genus.RuminococcaceaeUCG013.id.11370	GCST90017060	2	1	TRUE	0.00185667548655557	4.16530332503778e-06	1.52140098427439	0.00185667548655557	31.1943657236948
rs16918863	A	C	A	C	0.111491182403975	-0.0187811	NA	0.0612393	FALSE	FALSE	FALSE	GCST90044692	0.0745501	0.801098	456153	Sepsis	TRUE	reported	textfile	0.0240156874826449	4.15503193106638e-06	12643	genus.RuminococcaceaeUCG013.id.11370	GCST90017060	2	1	TRUE	0.00128351264807966	1.39075708457003e-07	2.70035021430066	0.00170203994438949	21.552169590559
rs75088940	T	C	T	C	-0.0942968110283113	-0.017209	NA	0.0844805	FALSE	FALSE	FALSE	GCST90044692	0.0652043	0.791838	442475	Sepsis	TRUE	reported	textfile	0.0200712500859681	2.55398683835386e-06	15638	genus.RuminococcaceaeUCG013.id.11370	GCST90017060	2	1	TRUE	0.00131444032727982	1.52638637558612e-07	2.5099497487501	0.00140963565620028	22.0721768478423
rs76973485	G	T	G	T	0.194975714015035	0.0458275	NA	0.0560474	FALSE	FALSE	FALSE	GCST90044692	0.0776562	0.555101	455918	Sepsis	TRUE	reported	textfile	0.0418213421314862	3.34980000653716e-06	5299	genus.RuminococcaceaeUCG013.id.11370	GCST90017060	2	1	TRUE	0.00129440305069882	7.63142222187184e-07	3.04435242063728	0.00408654919774212	21.7352733643699
rs10941294	C	T	C	T	-0.122057404809268	0.075182	NA	0.069316	FALSE	FALSE	FALSE	GCST90044692	0.0705493	0.286575	453575	Sepsis	TRUE	reported	textfile	0.0260016693517136	2.39699945908968e-06	12615	genus.RuminococcaceaeUCG014.id.11371	GCST90017061	2	1	TRUE	0.0015278092107529	2.48855361823114e-06	2.92041693881058	0.00174401143963525	22.035646708058
rs115777838	T	C	T	C	-0.188349525444782	-0.00676633	NA	0.0471334	FALSE	FALSE	FALSE	GCST90044692	0.0850753	0.936608	450636	Sepsis	TRUE	reported	textfile	0.0386642945662651	4.62331357467295e-07	5674	genus.RuminococcaceaeUCG014.id.11371	GCST90017061	2	1	TRUE	0.00164513358237388	1.38613368358436e-08	2.91242504178519	0.00416638538078286	23.7306087411365
rs12638134	T	G	T	G	0.058254795416894	0.0526462	NA	0.402162	FALSE	FALSE	FALSE	GCST90044692	0.0366568	0.150947	452223	Sepsis	TRUE	reported	textfile	0.0119657317480172	1.21143619548899e-06	14403	genus.RuminococcaceaeUCG014.id.11371	GCST90017061	2	1	TRUE	0.00164315294054737	4.51989917787611e-06	1.43603737361954	0.00164315294054737	23.7019914938426
rs56105232	G	A	G	A	0.139275688981791	-0.000332546	NA	0.0576058	FALSE	FALSE	FALSE	GCST90044692	0.0771476	0.996561	451144	Sepsis	TRUE	reported	textfile	0.02991317675732	2.91279516088014e-06	9190	genus.RuminococcaceaeUCG014.id.11371	GCST90017061	2	1	TRUE	0.00150307149776442	4.07159308733774e-11	2.86761136501058	0.00235386252958996	21.6783166992555
rs72809222	T	C	T	C	0.0671775059821781	-0.0705423	NA	0.261464	FALSE	FALSE	FALSE	GCST90044692	0.0408416	0.0841289	451699	Sepsis	TRUE	reported	textfile	0.0139837958435417	2.41190846488893e-06	13922	genus.RuminococcaceaeUCG014.id.11371	GCST90017061	2	1	TRUE	0.00159996153395988	6.53727340595228e-06	1.64996939853769	0.00165515605410064	23.0779699147016
rs995642	C	T	C	T	0.0600479674417393	-0.011385	NA	0.302201	FALSE	FALSE	FALSE	GCST90044692	0.0390462	0.77061	453132	Sepsis	TRUE	reported	textfile	0.0126416874497267	1.90222401977046e-06	14402	genus.RuminococcaceaeUCG014.id.11371	GCST90017061	2	1	TRUE	0.00156427817517177	1.8630057353345e-07	1.51710783770498	0.00156438663566061	22.5624639706159
rs10769159	G	C	G	C	-0.0640276741862639	0.0295988	NA	0.494687	FALSE	TRUE	TRUE	GCST90044692	0.0359007	0.409676	452272	Sepsis	TRUE	reported	textfile	0.0110059223887925	5.29128156558749e-09	16603	genus.Ruminococcus1.id.11373	GCST90017062	2	1	FALSE	0.0020341618780889	1.48952391363216e-06	1.41814203435683	0.00203452872767338	33.8440681369918
rs11783695	G	T	G	T	-0.0734114300624781	0.0589846	NA	0.134034	FALSE	FALSE	FALSE	GCST90044692	0.0524048	0.260352	455816	Sepsis	TRUE	reported	textfile	0.0161398116306816	4.72678740096886e-06	16606	genus.Ruminococcus1.id.11373	GCST90017062	2	1	TRUE	0.00124444849461275	2.77612928655854e-06	2.07984503855055	0.00124444849461275	20.688568662678
rs17781867	C	T	C	T	0.0999271205655733	0.0246021	NA	0.0816706	FALSE	FALSE	FALSE	GCST90044692	0.0672026	0.714299	432065	Sepsis	TRUE	reported	textfile	0.0211728155872964	1.96335364787512e-06	14349	genus.Ruminococcus1.id.11373	GCST90017062	2	1	TRUE	0.00133972162705712	2.93682339803211e-07	2.53623465640586	0.00155015338514699	22.2745796317227
rs6493760	C	T	C	T	0.0535261947763062	0.0197982	NA	0.387572	FALSE	FALSE	FALSE	GCST90044692	0.0371591	0.594175	444532	Sepsis	TRUE	reported	textfile	0.0115884573368808	3.38362625938318e-06	16126	genus.Ruminococcus1.id.11373	GCST90017062	2	1	TRUE	0.00128324948006576	6.2205175894897e-07	1.47159720387538	0.00132140042405957	21.3344517911804
rs7117576	A	G	A	G	0.0829504526075919	0.0659298	NA	0.120304	FALSE	FALSE	FALSE	GCST90044692	0.0552019	0.232345	456032	Sepsis	TRUE	reported	textfile	0.0170891333171044	6.47978988792619e-07	16606	genus.Ruminococcus1.id.11373	GCST90017062	2	1	TRUE	0.00141699686477942	3.12579044218675e-06	2.20217868436222	0.00141699686477942	23.5612020922928
rs7583465	C	T	C	T	0.0527654229705965	-0.022324	NA	0.400527	FALSE	FALSE	FALSE	GCST90044692	0.0364526	0.540264	454869	Sepsis	TRUE	reported	textfile	0.011261891851528	2.55612760858179e-06	16588	genus.Ruminococcus1.id.11373	GCST90017062	2	1	TRUE	0.00132035166562677	8.21849702975679e-07	1.45046871443565	0.00132178268673239	21.9521035525566
rs12986628	C	T	C	T	0.0665937272646555	0.00113259	NA	0.227187	FALSE	FALSE	FALSE	GCST90044692	0.0426995	0.978839	456138	Sepsis	TRUE	reported	textfile	0.0140168078816668	2.14202359130779e-06	14714	genus.Ruminococcus2.id.11374	GCST90017063	2	1	TRUE	0.00146966235171803	1.54172039485261e-09	1.70025670695944	0.00153190164260259	22.5719149195111
rs2368224	T	G	T	G	0.199647633169053	-0.154981	NA	0.0310472	FALSE	FALSE	FALSE	GCST90044692	0.103816	0.135477	455935	Sepsis	TRUE	reported	textfile	0.0438453438399269	3.62929790465217e-06	3026	genus.Ruminococcus2.id.11374	GCST90017063	2	1	TRUE	0.00135015152756077	4.88350869500559e-06	2.41189247229468	0.00680976345304946	20.7339177574045
rs2997412	A	G	A	G	-0.0568439016230773	-0.0664374	NA	0.335178	FALSE	FALSE	FALSE	GCST90044692	0.0380583	0.0808676	451452	Sepsis	TRUE	reported	textfile	0.0122324610952518	4.22116263723446e-06	15336	genus.Ruminococcus2.id.11374	GCST90017063	2	1	TRUE	0.00140610217477399	6.67773741768445e-06	1.51485091338946	0.00140628531352369	21.5943468103467
rs58681734	A	G	A	G	0.0723875200298213	-0.0433613	NA	0.140893	FALSE	FALSE	FALSE	GCST90044692	0.0519192	0.403622	445811	Sepsis	TRUE	reported	textfile	0.0160787019388217	4.18175240540237e-06	15338	genus.Ruminococcus2.id.11374	GCST90017063	2	1	TRUE	0.00131989603787185	1.52845864393731e-06	1.99129384428886	0.00131989603787185	20.2686781848318
rs75140805	T	G	T	G	0.0836824951117493	0.0313805	NA	0.121981	FALSE	FALSE	FALSE	GCST90044692	0.0569055	0.581325	421750	Sepsis	TRUE	reported	textfile	0.0176445085251493	3.95297318086282e-06	14249	genus.Ruminococcus2.id.11374	GCST90017063	2	1	TRUE	0.00146454089005887	6.66371928002018e-07	2.10621043034863	0.00157630975342989	22.4931412149981
rs78120384	A	G	A	G	-0.192815496674081	0.0160096	NA	0.0479491	FALSE	FALSE	FALSE	GCST90044692	0.0837747	0.848445	455201	Sepsis	TRUE	reported	textfile	0.0392045067436773	3.31185296456021e-07	6082	genus.Ruminococcus2.id.11374	GCST90017063	2	1	TRUE	0.00157476347285613	8.00278071492962e-08	3.05744886281185	0.00396263375455529	24.1886640443158
rs10931481	G	A	G	A	0.061009637898756	0.0272383	NA	0.314711	FALSE	FALSE	FALSE	GCST90044692	0.0388262	0.482963	448994	Sepsis	TRUE	reported	textfile	0.0130484457310503	3.38211299912808e-06	13382	genus..Ruminococcusgauvreauiigroup.id.11342	GCST90017064	2	1	TRUE	0.0016312262555515	1.07848847002351e-06	1.50945196263435	0.0016312262555515	21.8614683003556
rs1391597	C	T	C	T	0.0590283809972879	0.0103556	NA	0.412761	FALSE	FALSE	FALSE	GCST90044692	0.0368734	0.778832	442916	Sepsis	TRUE	reported	textfile	0.0124873510622732	1.85964317592582e-06	13382	genus..Ruminococcusgauvreauiigroup.id.11342	GCST90017064	2	1	TRUE	0.00166724838819668	1.72834262662947e-07	1.44454419764331	0.00166724838819668	22.3450381629329
rs2047242	A	G	A	G	-0.0676030099013206	0.0135923	NA	0.328094	FALSE	FALSE	FALSE	GCST90044692	0.0384106	0.723437	448303	Sepsis	TRUE	reported	textfile	0.0133737733507791	2.46372145342276e-07	13369	genus..Ruminococcusgauvreauiigroup.id.11342	GCST90017064	2	1	TRUE	0.00190607263912243	2.74403314639525e-07	1.54633441096244	0.00190792284245861	25.5519557952756
rs289410	G	A	G	A	-0.0654925767495032	-0.0530739	NA	0.250568	FALSE	FALSE	FALSE	GCST90044692	0.0413529	0.199338	454141	Sepsis	TRUE	reported	textfile	0.0139101039891184	2.27463597109071e-06	13380	genus..Ruminococcusgauvreauiigroup.id.11342	GCST90017064	2	1	TRUE	0.00165404891795525	3.60955983526955e-06	1.60900885211381	0.00165429578783591	22.1678412160179
rs71386687	T	G	T	G	0.121036907829049	-0.112782	NA	0.0672754	FALSE	FALSE	FALSE	GCST90044692	0.0735899	0.125382	429585	Sepsis	TRUE	reported	textfile	0.0238599603360403	2.90760817470702e-07	11340	genus..Ruminococcusgauvreauiigroup.id.11342	GCST90017064	2	1	TRUE	0.00191957740349695	5.14691119069756e-06	2.54083372145292	0.00226451484084219	25.7333428021487
rs9870933	A	G	A	G	0.0621642789517628	-0.0465609	NA	0.373421	FALSE	FALSE	FALSE	GCST90044692	0.0374044	0.213206	446029	Sepsis	TRUE	reported	textfile	0.0126071626850593	8.49119796265021e-07	13382	genus..Ruminococcusgauvreauiigroup.id.11342	GCST90017064	2	1	TRUE	0.00181385476896273	3.39548350248212e-06	1.45840407742428	0.00181385476896273	24.3134779266086
rs12136548	C	T	C	T	0.0901945658815893	0.032308	NA	0.311293	FALSE	FALSE	FALSE	GCST90044692	0.0385486	0.401968	456348	Sepsis	TRUE	reported	textfile	0.0196475742882165	3.0963112523367e-06	6401	genus..Ruminococcusgnavusgroup.id.14376	GCST90017065	2	1	TRUE	0.00328248572188691	1.53924592192891e-06	1.57192873560022	0.00328248572188691	21.0738005838768
rs13163520	G	A	G	A	-0.127377480674777	-0.00161437	NA	0.171112	FALSE	FALSE	FALSE	GCST90044692	0.0478287	0.973074	449533	Sepsis	TRUE	reported	textfile	0.0233883254497238	5.61014906456999e-08	6326	genus..Ruminococcusgnavusgroup.id.14376	GCST90017065	2	1	TRUE	0.00461388241548244	2.49651830118139e-09	1.86021748519004	0.00466834568893356	29.6610863413667
rs2909242	C	A	C	A	-0.0909964761111457	0.0321571	NA	0.353183	FALSE	FALSE	FALSE	GCST90044692	0.0379539	0.396846	441714	Sepsis	TRUE	reported	textfile	0.0183510121866169	7.40956828420779e-07	6401	genus..Ruminococcusgnavusgroup.id.14376	GCST90017065	2	1	TRUE	0.00382781906139078	1.57306259033475e-06	1.46819566427564	0.00382781906139078	24.5883338669032
rs3124783	A	G	A	G	-0.115989720692856	0.050104	NA	0.140387	FALSE	FALSE	FALSE	GCST90044692	0.0517746	0.333178	451754	Sepsis	TRUE	reported	textfile	0.0249099100747593	2.66519567499894e-06	6401	genus..Ruminococcusgnavusgroup.id.14376	GCST90017065	2	1	TRUE	0.00337686376983666	2.05218331987597e-06	1.99294848683767	0.00337686376983666	21.6817676387903
rs62167033	T	C	T	C	0.185289033424303	0.00684206	NA	0.0681366	FALSE	FALSE	FALSE	GCST90044692	0.0710242	0.923255	456348	Sepsis	TRUE	reported	textfile	0.0396295292019789	3.49528554386967e-06	5194	genus..Ruminococcusgnavusgroup.id.14376	GCST90017065	2	1	TRUE	0.0034046178047546	2.03360592418961e-08	2.85607682727513	0.00419278113023089	21.8605762397126
rs934940	A	C	A	C	-0.105044904748486	-0.0179084	NA	0.169795	FALSE	FALSE	FALSE	GCST90044692	0.0479719	0.708918	448944	Sepsis	TRUE	reported	textfile	0.0229588343098382	2.73704899147638e-06	6309	genus..Ruminococcusgnavusgroup.id.14376	GCST90017065	2	1	TRUE	0.00326076693441407	3.05383348051282e-07	1.82360215828875	0.00330817428131713	20.9339082090116
rs9872758	T	C	T	C	0.084923254260969	-0.0305026	NA	0.488247	FALSE	FALSE	FALSE	GCST90044692	0.0356918	0.392767	456348	Sepsis	TRUE	reported	textfile	0.0176643132845956	1.66029355320888e-06	6398	genus..Ruminococcusgnavusgroup.id.14376	GCST90017065	2	1	TRUE	0.003598999478363	1.60044912906631e-06	1.41292424159859	0.00360068148616205	23.1131819919773
rs10904297	A	G	A	G	-0.167804385203179	-0.0665219	NA	0.033566	FALSE	FALSE	FALSE	GCST90044692	0.0991465	0.502256	455193	Sepsis	TRUE	reported	textfile	0.0389812371891559	2.68713330855969e-06	3143	genus..Ruminococcustorquesgroup.id.14377	GCST90017066	2	1	TRUE	0.00104020990535557	9.86460814278972e-07	2.18538425187464	0.00586506425231828	18.5308514509416
rs12434631	A	G	A	G	0.0746969941277219	0.0660234	NA	0.143604	FALSE	FALSE	FALSE	GCST90044692	0.0510299	0.195729	456348	Sepsis	TRUE	reported	textfile	0.0153400533962131	2.77246818367023e-06	17353	genus..Ruminococcustorquesgroup.id.14377	GCST90017066	2	1	TRUE	0.00133061326614807	3.66817878665505e-06	2.02075729231927	0.0013646928487395	23.7111440471958
rs35866622	T	C	T	C	-0.0612023841477696	0.0546947	NA	0.499357	FALSE	FALSE	FALSE	GCST90044692	0.0360214	0.128915	448622	Sepsis	TRUE	reported	textfile	0.0109421248685838	2.21337001584787e-08	17240	genus..Ruminococcustorquesgroup.id.14377	GCST90017066	2	1	TRUE	0.00175488291308598	5.05211084846346e-06	1.43671391239456	0.00181158616843127	31.2847974778113
rs4073731	T	C	T	C	0.0651948007848432	-0.104073	NA	0.149755	FALSE	FALSE	FALSE	GCST90044692	0.0504486	0.039118	450003	Sepsis	TRUE	reported	textfile	0.0142221182808669	4.05249526877758e-06	17793	genus..Ruminococcustorquesgroup.id.14377	GCST90017066	2	1	TRUE	0.00117940358875176	9.32566073381612e-06	1.89709410965605	0.00117973465845146	21.0134496033006
rs73130967	A	T	A	T	0.0770374829620573	-0.0692095	NA	0.12745	FALSE	TRUE	FALSE	GCST90044692	0.0537595	0.197958	452856	Sepsis	TRUE	reported	textfile	0.0168264231407815	3.70741046605573e-06	17011	genus..Ruminococcustorquesgroup.id.14377	GCST90017066	2	1	TRUE	0.00117648641786769	3.6318270279783e-06	2.19460683968393	0.00123085499736131	20.961413110197
rs773123	T	A	T	A	0.0824004646064527	0.102892	NA	0.118139	FALSE	TRUE	FALSE	GCST90044692	0.0552719	0.062666	456348	Sepsis	TRUE	reported	textfile	0.0173861594881762	1.58955565498908e-06	17011	genus..Ruminococcustorquesgroup.id.14377	GCST90017066	2	1	TRUE	0.00126061300366509	7.59376029634546e-06	2.26761113810995	0.00131886416396478	22.462185135897
rs8080469	G	A	G	A	0.0490726624219759	-0.0273901	NA	0.492939	FALSE	FALSE	FALSE	GCST90044692	0.0360104	0.446887	449097	Sepsis	TRUE	reported	textfile	0.0107036253845275	3.49522482860778e-06	17798	genus..Ruminococcustorquesgroup.id.14377	GCST90017066	2	1	TRUE	0.00117972936874502	1.26775854343389e-06	1.42796151216839	0.00117972936874502	21.0192608855623
rs2016057	A	C	A	C	-0.125877525723859	-0.00649851	NA	0.39058	FALSE	FALSE	FALSE	GCST90044692	0.0368172	0.859895	452106	Sepsis	TRUE	reported	textfile	0.0256153198751882	1.02697870711459e-06	3154	genus.Sellimonas.id.14369	GCST90017067	2	1	TRUE	0.00760319235745008	6.8270296953267e-08	1.43856877041735	0.00760319235745008	24.148870820748
rs2187447	A	C	A	C	0.24345711747019	-0.0484675	NA	0.0663762	FALSE	FALSE	FALSE	GCST90044692	0.0722494	0.502325	450342	Sepsis	TRUE	reported	textfile	0.052769543431742	3.97806187367273e-06	3028	genus.Sellimonas.id.14369	GCST90017067	2	1	TRUE	0.00670763107785401	9.86138857352894e-07	2.9037637014701	0.00698498007965757	21.2852266048698
rs2371572	A	C	A	C	0.127348938724373	0.00631134	NA	0.529536	FALSE	FALSE	FALSE	GCST90044692	0.0361491	0.8614	448846	Sepsis	TRUE	reported	textfile	0.02508623777341	4.46356985559586e-07	3154	genus.Sellimonas.id.14369	GCST90017067	2	1	TRUE	0.00810955621898765	6.67965293974277e-08	1.40885526333201	0.00810955621898765	25.7703069552835
rs4600608	A	G	A	G	-0.137151753704339	-0.0150025	NA	0.224083	FALSE	FALSE	FALSE	GCST90044692	0.0428553	0.726284	456348	Sepsis	TRUE	reported	textfile	0.0301701698229748	4.94842791628957e-06	3095	genus.Sellimonas.id.14369	GCST90017067	2	1	TRUE	0.00651362761419788	2.68549177634453e-07	1.67844873630993	0.00663705256835029	20.6655620153579
rs56203279	T	C	T	C	-0.124045002425119	0.0192999	NA	0.319522	FALSE	FALSE	FALSE	GCST90044692	0.0383926	0.615177	455347	Sepsis	TRUE	reported	textfile	0.0269114967578454	3.71998638152479e-06	3154	genus.Sellimonas.id.14369	GCST90017067	2	1	TRUE	0.00669543901753434	5.53758723206537e-07	1.51136269192265	0.00669543901753434	21.2462769348351
rs112764253	T	A	T	A	0.194713530661206	0.0625351	NA	0.0553588	FALSE	TRUE	FALSE	GCST90044692	0.0784931	0.425627	453957	Sepsis	TRUE	reported	textfile	0.041159784355312	3.39569402337915e-06	5634	genus.Slackia.id.825	GCST90017069	2	1	TRUE	0.00367875773160354	1.39088070457249e-06	3.08945242666437	0.00395786654074256	22.3792785552619
rs12440440	A	G	A	G	0.0901933567113433	-0.00291446	NA	0.333483	FALSE	FALSE	FALSE	GCST90044692	0.0383016	0.939346	447308	Sepsis	TRUE	reported	textfile	0.0190582475939905	2.62871693437075e-06	6063	genus.Slackia.id.825	GCST90017069	2	1	TRUE	0.00368160368816091	1.26878522234225e-08	1.4839755613245	0.00368160368816091	22.3966555636689
rs16894137	C	T	C	T	-0.122792069788431	0.0867558	NA	0.135027	FALSE	FALSE	FALSE	GCST90044692	0.0523378	0.0973956	454453	Sepsis	TRUE	reported	textfile	0.0263046640106641	2.71183130045609e-06	6063	genus.Slackia.id.825	GCST90017069	2	1	TRUE	0.00358238480861248	6.02100860883785e-06	2.04821971947654	0.00358238480861248	21.7908977059079
rs4492265	A	G	A	G	-0.0905756998268513	-0.0421722	NA	0.339041	FALSE	FALSE	FALSE	GCST90044692	0.037728	0.263653	456348	Sepsis	TRUE	reported	textfile	0.0191658441680934	2.40925317919547e-06	6063	genus.Slackia.id.825	GCST90017069	2	1	TRUE	0.003671350311791	2.73797520499763e-06	1.49235359743005	0.003671350311791	22.3340503625273
rs58767323	G	C	G	C	-0.102833438275631	-0.0408153	NA	0.213741	FALSE	TRUE	FALSE	GCST90044692	0.0437904	0.351305	452492	Sepsis	TRUE	reported	textfile	0.0227077127404488	4.5999221456575e-06	6063	genus.Slackia.id.825	GCST90017069	2	1	TRUE	0.00337217925769248	1.90367622736759e-06	1.76814214393083	0.00337217925769248	20.5079349136079
rs8901	C	T	C	T	0.0934593777050287	-0.0276845	NA	0.385879	FALSE	FALSE	FALSE	GCST90044692	0.0369218	0.453367	451269	Sepsis	TRUE	reported	textfile	0.0186812962324882	6.06998164542326e-07	6063	genus.Slackia.id.825	GCST90017069	2	1	TRUE	0.00411242306645084	1.23200608942671e-06	1.45462414244306	0.00411242306645084	25.0283232596461
rs10448310	A	G	A	G	-0.051793473434602	-0.0505705	NA	0.435283	FALSE	FALSE	FALSE	GCST90044692	0.0360614	0.160813	455803	Sepsis	TRUE	reported	textfile	0.01113235584972	3.30706151380617e-06	16384	genus.Streptococcus.id.1853	GCST90017070	2	1	TRUE	0.00131933811299952	4.3093642961107e-06	1.42494154876416	0.00131957940169595	21.6459132598516
rs11110281	T	C	T	C	-0.137518884251238	-0.0432658	NA	0.0626305	FALSE	FALSE	FALSE	GCST90044692	0.0740301	0.558927	456327	Sepsis	TRUE	reported	textfile	0.0227398140424571	2.58314486031278e-09	15120	genus.Streptococcus.id.1853	GCST90017070	2	1	TRUE	0.00222708159486066	7.48476607164946e-07	2.79616505904162	0.00241327704445545	36.5721811633447
rs11720390	G	A	G	A	0.107023903755504	-0.0280244	NA	0.0771862	FALSE	FALSE	FALSE	GCST90044692	0.0673363	0.677274	452179	Sepsis	TRUE	reported	textfile	0.0228121452261035	3.59482134628258e-06	15220	genus.Streptococcus.id.1853	GCST90017070	2	1	TRUE	0.00134152838260595	3.79559385791353e-07	2.81431985044562	0.00144425558384774	22.0104702195125
rs11764382	A	G	A	G	-0.0695344699772051	0.050071	NA	0.181469	FALSE	FALSE	FALSE	GCST90044692	0.0464746	0.281309	454908	Sepsis	TRUE	reported	textfile	0.0143671316002077	1.28630992527067e-06	16387	genus.Streptococcus.id.1853	GCST90017070	2	1	TRUE	0.0014275564447371	2.5435826629849e-06	1.8391612019436	0.0014275564447371	23.4239513597422
rs17708276	A	G	A	G	-0.0793955190695559	-0.0298932	NA	0.135056	FALSE	FALSE	FALSE	GCST90044692	0.0526755	0.570376	448630	Sepsis	TRUE	reported	textfile	0.0170627526444982	3.04096176493343e-06	16278	genus.Streptococcus.id.1853	GCST90017070	2	1	TRUE	0.00131969579848197	7.05720815952375e-07	2.17695582813426	0.00132852202964048	21.6517894336723
rs1918540	G	A	G	A	0.0596390382744329	-0.0778804	NA	0.255178	FALSE	FALSE	FALSE	GCST90044692	0.0422578	0.0653312	430108	Sepsis	TRUE	reported	textfile	0.012814810805892	2.44067330865812e-06	16373	genus.Streptococcus.id.1853	GCST90017070	2	1	TRUE	0.00132013004638594	7.44294996685369e-06	1.63974505429883	0.00132125749134382	21.6589234055937
rs395407	G	C	G	C	-0.079278061389295	0.00872802	NA	0.148277	FALSE	TRUE	FALSE	GCST90044692	0.0502904	0.862217	456348	Sepsis	TRUE	reported	textfile	0.0173697295649089	4.36503250049292e-06	15864	genus.Streptococcus.id.1853	GCST90017070	2	1	TRUE	0.00126976012267039	6.60035065530345e-08	2.18775863884196	0.00131157159346429	20.8314705805942
rs4968759	A	G	A	G	-0.0515109441732028	0.054461	NA	0.42938	FALSE	FALSE	FALSE	GCST90044692	0.0361253	0.131667	454412	Sepsis	TRUE	reported	textfile	0.011206835633031	3.78116176058337e-06	16384	genus.Streptococcus.id.1853	GCST90017070	2	1	TRUE	0.00128773634451903	4.98025852107399e-06	1.43447496102797	0.00128797186114271	21.12676570899
rs6806351	T	C	T	C	-0.0633828628250659	0.049394	NA	0.231295	FALSE	FALSE	FALSE	GCST90044692	0.0427355	0.247761	447716	Sepsis	TRUE	reported	textfile	0.0136647411789864	4.93869425501072e-06	15973	genus.Streptococcus.id.1853	GCST90017070	2	1	TRUE	0.00131136788146849	2.92735435155137e-06	1.72700921964209	0.00134531540652731	21.5149767873908
rs72739637	A	G	A	G	0.0959941820710269	-0.00517024	NA	0.111034	FALSE	FALSE	FALSE	GCST90044692	0.0571582	0.927926	451878	Sepsis	TRUE	reported	textfile	0.0193212609337552	1.03306657490042e-06	14920	genus.Streptococcus.id.1853	GCST90017070	2	1	TRUE	0.001504245325622	1.7929577805145e-08	2.36004279010534	0.00165192480974408	24.6841907388521
rs7916711	A	G	A	G	0.102890940877996	-0.028227	NA	0.0565595	FALSE	FALSE	FALSE	GCST90044692	0.0774419	0.71549	455582	Sepsis	TRUE	reported	textfile	0.0217362272612446	2.71702355386731e-06	15294	genus.Streptococcus.id.1853	GCST90017070	2	1	TRUE	0.00136567069592667	2.91127393847126e-07	2.68809559437523	0.00146313957339805	22.4071150932216
rs9903102	C	A	C	A	-0.0709483449697896	0.00452314	NA	0.140828	FALSE	FALSE	FALSE	GCST90044692	0.051361	0.929824	456015	Sepsis	TRUE	reported	textfile	0.0155274976692006	4.17997851289591e-06	16384	genus.Streptococcus.id.1853	GCST90017070	2	1	TRUE	0.00127257129922842	1.69949097695825e-08	1.98751970165768	0.001272804045822	20.8776490348148
rs10065321	T	C	T	C	-0.0512827851909547	0.0420184	NA	0.416183	FALSE	FALSE	FALSE	GCST90044692	0.0364797	0.249391	451975	Sepsis	TRUE	reported	textfile	0.0108105229513863	2.10154886475278e-06	17589	genus.Subdoligranulum.id.2070	GCST90017071	2	1	TRUE	0.00127777200365204	2.90724073466469e-06	1.43372968603563	0.00127791712665391	22.5034860967548
rs12638227	G	C	G	C	-0.0557287609714503	-0.0477632	NA	0.477895	FALSE	TRUE	TRUE	GCST90044692	0.0362205	0.187276	446195	Sepsis	TRUE	reported	textfile	0.0108552018938687	2.47707265323783e-07	17165	genus.Subdoligranulum.id.2070	GCST90017071	2	1	FALSE	0.00149620649142374	3.81050070068177e-06	1.42219716671385	0.00153328664483659	26.3562103106082
rs2114677	C	T	C	T	-0.104176347207516	-0.154992	NA	0.0558045	FALSE	FALSE	FALSE	GCST90044692	0.077653	0.0459386	456173	Sepsis	TRUE	reported	textfile	0.0230828777030096	2.71726407756522e-06	15566	genus.Subdoligranulum.id.2070	GCST90017071	2	1	TRUE	0.00115668357536057	8.72979505208969e-06	2.87990700151046	0.00130698060183444	20.3684672785735
rs2171249	C	T	C	T	0.106743659957848	0.171797	NA	0.0672009	FALSE	FALSE	FALSE	GCST90044692	0.0734027	0.0192592	431185	Sepsis	TRUE	reported	textfile	0.0233212516063106	4.50556353749257e-06	14679	genus.Subdoligranulum.id.2070	GCST90017071	2	1	TRUE	0.00118965860840536	1.20034923521143e-05	2.82553108601216	0.0014253571859703	20.9498284069508
rs35940633	G	A	G	A	-0.0511008321203991	-0.0254979	NA	0.376543	FALSE	FALSE	FALSE	GCST90044692	0.0372082	0.49317	448492	Sepsis	TRUE	reported	textfile	0.011001028617529	4.21697835224271e-06	17582	genus.Subdoligranulum.id.2070	GCST90017071	2	1	TRUE	0.00122522478070028	1.0290507894311e-06	1.45870486801731	0.00122585125996855	21.5769152389791
rs3761728	T	G	T	G	-0.0543457823153833	0.00358934	NA	0.299969	FALSE	FALSE	FALSE	GCST90044692	0.039029	0.926725	454679	Sepsis	TRUE	reported	textfile	0.0118866078668172	3.86746672004573e-06	17570	genus.Subdoligranulum.id.2070	GCST90017071	2	1	TRUE	0.00118702221238537	1.85336131368952e-08	1.57559217959517	0.00118843943925672	20.903346430172
rs4347804	A	G	A	G	0.166063164548497	0.152175	NA	0.0417202	FALSE	FALSE	FALSE	GCST90044692	0.0895	0.0890788	453821	Sepsis	TRUE	reported	textfile	0.0357483256163891	2.18405131256014e-06	4312	genus.Subdoligranulum.id.2070	GCST90017071	2	1	TRUE	0.00122535399080993	6.33495524154445e-06	2.34744313801775	0.00498183053599235	21.5791934952236
rs6555306	T	C	T	C	-0.0740776677961587	0.00614233	NA	0.12245	FALSE	FALSE	FALSE	GCST90044692	0.054635	0.910487	452909	Sepsis	TRUE	reported	textfile	0.015546286571702	2.80664154733596e-06	17591	genus.Subdoligranulum.id.2070	GCST90017071	2	1	TRUE	0.00128919870862448	2.76968344950155e-08	2.06192057978656	0.00128919870862448	22.7049873263365
rs76664262	T	A	T	A	0.083407826873291	-0.00341038	NA	0.0955018	FALSE	TRUE	FALSE	GCST90044692	0.0612861	0.955623	449620	Sepsis	TRUE	reported	textfile	0.0185356692668489	4.87343961910613e-06	16712	genus.Subdoligranulum.id.2070	GCST90017071	2	1	TRUE	0.00114988985340826	6.78558544268923e-09	2.39619680739316	0.00121030456687055	20.2486964021355
rs13173038	A	G	A	G	-0.0718075636284609	-0.0753659	NA	0.206282	FALSE	FALSE	FALSE	GCST90044692	0.0443561	0.0892986	451987	Sepsis	TRUE	reported	textfile	0.0151626980676717	2.72984023358532e-06	13245	genus.Sutterella.id.2896	GCST90017072	2	1	TRUE	0.00168955213882337	6.32624600463268e-06	1.74502827515696	0.00169069842444907	22.4278379452569
rs143438747	T	C	T	C	-0.145792692827104	-0.0408416	NA	0.0588831	FALSE	FALSE	FALSE	GCST90044692	0.0763415	0.59266	450588	Sepsis	TRUE	reported	textfile	0.0306867060822852	3.2802124757891e-06	9368	genus.Sutterella.id.2896	GCST90017072	2	1	TRUE	0.00170039742566132	6.2717623930158e-07	2.97011807474576	0.00240420460339191	22.5720481374086
rs2321387	G	A	G	A	-0.0592876223936072	-0.015585	NA	0.462347	FALSE	FALSE	FALSE	GCST90044692	0.0364212	0.668717	442862	Sepsis	TRUE	reported	textfile	0.0124509222774372	1.86518774697617e-06	13252	genus.Sutterella.id.2896	GCST90017072	2	1	TRUE	0.00170805230211267	4.01245975329661e-07	1.43331694666078	0.00170830968089302	22.673837207437
rs7499539	A	G	A	G	0.061747828691766	0.0219096	NA	0.302691	FALSE	FALSE	FALSE	GCST90044692	0.0389772	0.57404	453662	Sepsis	TRUE	reported	textfile	0.0130998451374174	2.35768780126516e-06	13254	genus.Sutterella.id.2896	GCST90017072	2	1	TRUE	0.00167379436782966	6.92393645762221e-07	1.50813300591914	0.00167379436782966	22.218311847712
rs11054680	T	C	T	C	-0.10475121560972	0.14282	NA	0.119463	FALSE	FALSE	FALSE	GCST90044692	0.0552279	0.00970942	454975	Sepsis	TRUE	reported	textfile	0.0226997499448792	2.3097665949375e-06	8928	genus.Turicibacter.id.2162	GCST90017074	2	1	TRUE	0.00237526142802718	1.46541416574135e-05	2.14485611764894	0.00238003993439034	21.2949192124935
rs11649454	G	C	G	C	0.0950890881719642	-0.00824731	NA	0.14263	FALSE	TRUE	FALSE	GCST90044692	0.0514147	0.87256	449862	Sepsis	TRUE	reported	textfile	0.0203433311601668	3.26627000521895e-06	8943	genus.Turicibacter.id.2162	GCST90017074	2	1	TRUE	0.00243683342281066	5.6383983259852e-08	1.92381667272026	0.00243764906757459	21.8482787495062
rs12603364	T	C	T	C	0.110860918412826	-0.0375355	NA	0.118373	FALSE	FALSE	FALSE	GCST90044692	0.0553448	0.497638	454967	Sepsis	TRUE	reported	textfile	0.0225598411160397	8.66598033724552e-07	8923	genus.Turicibacter.id.2162	GCST90017074	2	1	TRUE	0.00269266356699538	1.00794324824427e-06	2.13103941902248	0.00269958701427821	24.148205937543
rs149744580	A	G	A	G	0.169882696026826	-0.0516959	NA	0.0578103	FALSE	FALSE	FALSE	GCST90044692	0.0772064	0.503126	452290	Sepsis	TRUE	reported	textfile	0.0315478367777077	7.0096505770828e-08	8459	genus.Turicibacter.id.2162	GCST90017074	2	1	TRUE	0.00323162959477502	9.82451050257783e-07	2.90154357873186	0.00341708847930404	28.997403964491
rs2834977	T	C	T	C	-0.0959995488037918	0.0409138	NA	0.150311	FALSE	FALSE	FALSE	GCST90044692	0.0500969	0.414104	454640	Sepsis	TRUE	reported	textfile	0.0208261070873919	3.95587802884193e-06	8946	genus.Turicibacter.id.2162	GCST90017074	2	1	TRUE	0.00237006289895336	1.46158153520118e-06	1.96980186414096	0.00237006289895336	21.2482021438094
rs4869133	G	A	G	A	0.131186095105105	-0.0869992	NA	0.0814598	FALSE	FALSE	FALSE	GCST90044692	0.0654001	0.183432	456348	Sepsis	TRUE	reported	textfile	0.0271969682268321	2.55369345857462e-06	8256	genus.Turicibacter.id.2162	GCST90017074	2	1	TRUE	0.00259462462851654	3.87773173735245e-06	2.47118543750115	0.00281091474704341	23.2666910069627
rs55756211	T	C	T	C	-0.115115214228479	-0.0274243	NA	0.103682	FALSE	FALSE	FALSE	GCST90044692	0.0587401	0.640589	454461	Sepsis	TRUE	reported	textfile	0.024070764451196	2.80533226056024e-06	8941	genus.Turicibacter.id.2162	GCST90017074	2	1	TRUE	0.00255061413871873	4.77647252022094e-07	2.27605593319013	0.00255203717534285	22.8710280241457
rs61265175	G	C	G	C	-0.0858590681145615	-0.0482878	NA	0.209059	FALSE	TRUE	FALSE	GCST90044692	0.0440468	0.272955	453516	Sepsis	TRUE	reported	textfile	0.018577760887515	4.13677893677091e-06	8941	genus.Turicibacter.id.2162	GCST90017074	2	1	TRUE	0.00238241770260751	2.63360550852081e-06	1.75665475764793	0.00238374712347185	21.3592305410767
rs17706273	T	C	T	C	-0.140368365120471	0.00607963	NA	0.137408	FALSE	FALSE	FALSE	GCST90044692	0.0518603	0.906677	455946	Sepsis	TRUE	reported	textfile	0.0274707927319219	5.87816178863191e-07	5395	genus.Tyzzerella3.id.11335	GCST90017075	2	1	TRUE	0.00481712649086145	3.01154937563079e-08	2.01774795890432	0.00481801540565864	26.1093523445448
rs17809157	A	T	A	T	-0.163819472728622	0.0864518	NA	0.0879051	FALSE	TRUE	FALSE	GCST90044692	0.0653598	0.185933	427677	Sepsis	TRUE	reported	textfile	0.0336386408915071	1.54133231639639e-06	4621	genus.Tyzzerella3.id.11335	GCST90017075	2	1	TRUE	0.00437761814000088	3.83381134142903e-06	2.28668543138521	0.00510836573488244	23.7166948808962
rs4904512	T	C	T	C	-0.117150935435607	0.044913	NA	0.180924	FALSE	FALSE	FALSE	GCST90044692	0.0465591	0.334723	453896	Sepsis	TRUE	reported	textfile	0.0250305612103409	3.09268997367581e-06	5396	genus.Tyzzerella3.id.11335	GCST90017075	2	1	TRUE	0.00404463448987573	2.03910619011688e-06	1.83868171643353	0.00404463448987573	21.9053576032649
rs55799124	A	G	A	G	-0.114350138090867	0.0884041	NA	0.227886	FALSE	FALSE	FALSE	GCST90044692	0.0426878	0.0383641	454285	Sepsis	TRUE	reported	textfile	0.0238604170669469	1.33550169103134e-06	5362	genus.Tyzzerella3.id.11335	GCST90017075	2	1	TRUE	0.00423995336959495	9.39807568735115e-06	1.74719523035853	0.00426673384141963	22.9676904119491
rs67476743	T	G	T	G	0.132163631257819	0.00445853	NA	0.296806	FALSE	FALSE	FALSE	GCST90044692	0.0398733	0.910968	437943	Sepsis	TRUE	reported	textfile	0.0222079696738574	3.74048852761236e-09	4948	genus.Tyzzerella3.id.11335	GCST90017075	2	1	TRUE	0.00652308520827121	2.73983724909684e-08	1.56215348205259	0.00710973403514012	35.4165467657506
rs6920448	C	T	C	T	-0.141080632087013	0.0039882	NA	0.118485	FALSE	FALSE	FALSE	GCST90044692	0.0556997	0.942919	451390	Sepsis	TRUE	reported	textfile	0.0305445775579608	4.15376345950999e-06	5010	genus.Tyzzerella3.id.11335	GCST90017075	2	1	TRUE	0.00393950197379423	1.12345037398034e-08	2.16198654092789	0.00424185768275849	21.3337178703045
rs7019909	T	C	T	C	0.144155503252083	0.00956257	NA	0.103628	FALSE	FALSE	FALSE	GCST90044692	0.058713	0.870621	456348	Sepsis	TRUE	reported	textfile	0.0301626447584932	1.7611958831022e-06	5396	genus.Tyzzerella3.id.11335	GCST90017075	2	1	TRUE	0.00421674647850727	5.81281415202098e-08	2.21567159324454	0.00421674647850727	22.8414470966772
rs7333521	T	C	T	C	-0.20719145006188	-0.131105	NA	0.0542188	FALSE	FALSE	FALSE	GCST90044692	0.0790406	0.0971757	454473	Sepsis	TRUE	reported	textfile	0.0453120582711518	4.87601934690874e-06	4335	genus.Tyzzerella3.id.11335	GCST90017075	2	1	TRUE	0.00386122387855395	6.0289431197814e-06	2.98337840013137	0.00480216208225764	20.9081727367481
rs75091807	G	T	G	T	-0.184966239448751	0.138411	NA	0.084268	FALSE	FALSE	FALSE	GCST90044692	0.0647826	0.0326344	450616	Sepsis	TRUE	reported	textfile	0.0383029143819951	1.70673967047836e-06	4621	genus.Tyzzerella3.id.11335	GCST90017075	2	1	TRUE	0.0043046399881739	1.00028987334586e-05	2.60375312365894	0.00502326693992441	23.3196106246134
rs7561370	T	C	T	C	0.131341092092324	0.0339599	NA	0.129067	FALSE	FALSE	FALSE	GCST90044692	0.0534219	0.524977	455481	Sepsis	TRUE	reported	textfile	0.0286292449896378	1.51605143970491e-06	5396	genus.Tyzzerella3.id.11335	GCST90017075	2	1	TRUE	0.003886684244299	8.85522320714315e-07	2.10303192466959	0.003886684244299	21.0465762099003
rs118104867	C	T	C	T	0.214463834026282	0.0282896	NA	0.0493797	FALSE	FALSE	FALSE	GCST90044692	0.082636	0.732095	454721	Sepsis	TRUE	reported	textfile	0.0455097599648408	3.43598106176209e-06	4095	genus.unknowngenus.id.1000000073	GCST90017076	2	1	TRUE	0.00210852928015441	2.56815173639476e-07	2.91226907104669	0.00539643942721772	22.2074678305817
rs13409132	A	G	A	G	-0.165418684355487	0.00292003	NA	0.0515652	FALSE	FALSE	FALSE	GCST90044692	0.0807959	0.97117	453872	Sepsis	TRUE	reported	textfile	0.035215443190576	4.37230891181478e-06	5913	genus.unknowngenus.id.1000000073	GCST90017076	2	1	TRUE	0.00209502533649639	2.86221155917387e-09	2.70792790661968	0.00371897882685475	22.064942901003
rs2191834	G	T	G	T	0.0746375064093672	-0.0228958	NA	0.256925	FALSE	FALSE	FALSE	GCST90044692	0.0411013	0.577488	452464	Sepsis	TRUE	reported	textfile	0.0159136138663669	2.50194505077424e-06	10511	genus.unknowngenus.id.1000000073	GCST90017076	2	1	TRUE	0.00208865089685346	6.79995416123879e-07	1.63151410971261	0.00208884923047417	21.9976663715254
rs28691777	C	T	C	T	0.137133740628287	0.120591	NA	0.065278	FALSE	FALSE	FALSE	GCST90044692	0.0724743	0.0961288	456080	Sepsis	TRUE	reported	textfile	0.0266996238522878	6.95696889897546e-07	10199	genus.unknowngenus.id.1000000073	GCST90017076	2	1	TRUE	0.00250372672347661	6.06687226780701e-06	2.69639764341119	0.00258038106361029	26.3802167173054
rs55682560	C	T	C	T	-0.13151943243081	0.0668798	NA	0.0775156	FALSE	FALSE	FALSE	GCST90044692	0.0671615	0.319345	453973	Sepsis	TRUE	reported	textfile	0.026131876724925	4.97033570871146e-07	9183	genus.unknowngenus.id.1000000073	GCST90017076	2	1	TRUE	0.00240431019800455	2.17297117388756e-06	2.5041647214298	0.00275138967300623	25.330201843638
rs6588624	G	A	G	A	-0.0662316592397984	-0.0122171	NA	0.502463	FALSE	FALSE	FALSE	GCST90044692	0.0360961	0.735017	446838	Sepsis	TRUE	reported	textfile	0.0138146564712076	1.7928683975971e-06	10512	genus.unknowngenus.id.1000000073	GCST90017076	2	1	TRUE	0.00218222542118436	2.51027521391399e-07	1.41638971956327	0.00218222542118436	22.9853483882151
rs66714985	A	C	A	C	0.116907777710655	-0.0656599	NA	0.0702165	FALSE	FALSE	FALSE	GCST90044692	0.0700567	0.348636	452757	Sepsis	TRUE	reported	textfile	0.0252446793808325	4.85334074387353e-06	10512	genus.unknowngenus.id.1000000073	GCST90017076	2	1	TRUE	0.00203638122716995	1.92489035979079e-06	2.58828762215008	0.00203638122716995	21.4460390087909
rs7226487	A	G	A	G	-0.0643682482991011	0.0226639	NA	0.469202	FALSE	FALSE	FALSE	GCST90044692	0.0363619	0.533096	442427	Sepsis	TRUE	reported	textfile	0.0138701454919101	3.58282409998471e-06	10505	genus.unknowngenus.id.1000000073	GCST90017076	2	1	TRUE	0.002044982508681	8.51297849775559e-07	1.42160533634717	0.00204634265191781	21.5368085630415
rs7538034	T	G	T	G	-0.0785979519823069	0.0165505	NA	0.221158	FALSE	FALSE	FALSE	GCST90044692	0.0437758	0.705375	443229	Sepsis	TRUE	reported	textfile	0.0165982227490736	2.36705548096188e-06	10420	genus.unknowngenus.id.1000000073	GCST90017076	2	1	TRUE	0.00212897704057011	3.13227345445317e-07	1.69432004167405	0.00214773738029403	22.4232873603561
rs7725895	A	G	A	G	-0.116223758853562	-0.090244	NA	0.0638519	FALSE	FALSE	FALSE	GCST90044692	0.0732048	0.217665	455734	Sepsis	TRUE	reported	textfile	0.0240367179250362	3.94355545038086e-06	10512	genus.unknowngenus.id.1000000073	GCST90017076	2	1	TRUE	0.00221958488830767	3.3301351739968e-06	2.4644376957198	0.00221958488830767	23.3797304725632
rs9979874	G	C	G	C	-0.0738924566441534	0.016445	NA	0.274017	FALSE	TRUE	FALSE	GCST90044692	0.0404316	0.684201	447915	Sepsis	TRUE	reported	textfile	0.015091138745131	1.05271471188101e-06	10506	genus.unknowngenus.id.1000000073	GCST90017076	2	1	TRUE	0.00227595624844978	3.62519601566021e-07	1.54682331743871	0.00227725333907401	23.9748659170969
rs11150282	T	C	T	C	0.0982349976013212	0.0206127	NA	0.314716	FALSE	FALSE	FALSE	GCST90044692	0.0388414	0.595635	447489	Sepsis	TRUE	reported	textfile	0.0197126547381465	7.36052804409606e-07	5864	genus.unknowngenus.id.1000001215	GCST90017077	2	1	TRUE	0.00420851489068139	6.17142560987696e-07	1.50953120869493	0.0042185235321693	24.8337466903818
rs1221147	T	A	T	A	0.126305018222927	-0.0694341	NA	0.126229	FALSE	TRUE	FALSE	GCST90044692	0.0541127	0.199443	452465	Sepsis	TRUE	reported	textfile	0.0279161315891641	4.85959948815835e-06	5759	genus.unknowngenus.id.1000001215	GCST90017077	2	1	TRUE	0.00347167130679416	3.60787430039974e-06	2.1185015011374	0.00354317818472605	20.4706078205257
rs16851659	G	C	G	C	-0.0895168155184112	0.0323072	NA	0.436866	FALSE	TRUE	TRUE	GCST90044692	0.0361338	0.371268	454592	Sepsis	TRUE	reported	textfile	0.0186555200834825	1.27024105332981e-06	5875	genus.unknowngenus.id.1000001215	GCST90017077	2	1	FALSE	0.00390314162340339	1.75176707205255e-06	1.42991853747448	0.00390512760979397	23.0247289570783
rs4129395	G	A	G	A	0.0904263648602228	-0.0581416	NA	0.43977	FALSE	FALSE	FALSE	GCST90044692	0.0360223	0.106518	455700	Sepsis	TRUE	reported	textfile	0.0185253196661907	1.21742288153054e-06	5878	genus.unknowngenus.id.1000001215	GCST90017077	2	1	TRUE	0.00403849444218851	5.70866230217043e-06	1.4203013557769	0.00403849444218851	23.826416191667
rs73074665	A	T	A	T	0.164631220636094	0.0408714	NA	0.0721209	FALSE	TRUE	FALSE	GCST90044692	0.0691973	0.554755	454480	Sepsis	TRUE	reported	textfile	0.0356036647363588	3.62380126996219e-06	5749	genus.unknowngenus.id.1000001215	GCST90017077	2	1	TRUE	0.00362556569752205	7.64480038583204e-07	2.69954677665471	0.00370664528417369	21.3813435042154
rs79790072	T	C	T	C	0.226102517110229	0.0688646	NA	0.0527274	FALSE	FALSE	FALSE	GCST90044692	0.0804388	0.391936	450212	Sepsis	TRUE	reported	textfile	0.0488016587739803	3.53810079568023e-06	4104	genus.unknowngenus.id.1000001215	GCST90017077	2	1	TRUE	0.00363978905949038	1.60607546088382e-06	3.12635477735231	0.00520570145617455	21.4655305166963
rs9864379	T	C	T	C	-0.160521381473713	-0.0810966	NA	0.107547	FALSE	FALSE	FALSE	GCST90044692	0.0577948	0.160562	455043	Sepsis	TRUE	reported	textfile	0.0292752166095037	4.65873176834345e-08	5768	genus.unknowngenus.id.1000001215	GCST90017077	2	1	TRUE	0.00509058037269887	4.31451160036377e-06	2.22337512756	0.00518719140311421	30.0653000965494
rs17235252	T	C	T	C	-0.122002109571119	0.000758865	NA	0.0927506	FALSE	FALSE	FALSE	GCST90044692	0.061942	0.990225	451210	Sepsis	TRUE	reported	textfile	0.0255462899027454	2.15878685351368e-06	9531	genus.unknowngenus.id.1000005472	GCST90017078	2	1	TRUE	0.00219730177048131	3.28900360800184e-10	2.49400357153217	0.00238777523351028	22.8075695498271
rs739151	C	G	C	G	0.0652658522774629	-0.0547324	NA	0.461414	FALSE	TRUE	TRUE	GCST90044692	0.0364818	0.133546	440222	Sepsis	TRUE	reported	textfile	0.0139772735256071	3.09287103473881e-06	10337	genus.unknowngenus.id.1000005472	GCST90017078	2	1	FALSE	0.0021007762920876	4.93219317652935e-06	1.42108390995818	0.00210523877689072	21.8035444263657
rs74603314	T	C	T	C	0.23076709356536	-0.122502	NA	0.0390337	FALSE	FALSE	FALSE	GCST90044692	0.0948072	0.196316	440747	Sepsis	TRUE	reported	textfile	0.0489700989250211	2.27640576063239e-06	4033	genus.unknowngenus.id.1000005472	GCST90017078	2	1	TRUE	0.00213954602456232	3.65854061194129e-06	3.10989046179015	0.00547882004894228	22.2067906269962
rs7706512	G	A	G	A	0.0657351136028978	-0.0351726	NA	0.510129	FALSE	FALSE	FALSE	GCST90044692	0.0360816	0.329657	447021	Sepsis	TRUE	reported	textfile	0.0138979285555711	2.27207360566468e-06	10359	genus.unknowngenus.id.1000005472	GCST90017078	2	1	TRUE	0.00215537891663408	2.08229481821105e-06	1.41451967093721	0.00215537891663408	22.3714784525698
rs12748533	G	T	G	T	-0.0821108035598584	0.0355468	NA	0.290287	FALSE	FALSE	FALSE	GCST90044692	0.0402828	0.377543	436508	Sepsis	TRUE	reported	textfile	0.0172700562757209	2.59019268112669e-06	7948	genus.unknowngenus.id.1000005479	GCST90017079	2	1	TRUE	0.00283467905008075	1.70634455881069e-06	1.53965239526871	0.00283681343537735	22.6054469932516
rs17043785	T	C	T	C	-0.176186835083198	0.054239	NA	0.050627	FALSE	FALSE	FALSE	GCST90044692	0.0819464	0.508045	453681	Sepsis	TRUE	reported	textfile	0.03471329484487	5.11837085305557e-07	5208	genus.unknowngenus.id.1000005479	GCST90017079	2	1	TRUE	0.00322904603775184	9.59994896224608e-07	2.50513609718986	0.00492387903413288	25.7605561138524
rs689695	C	A	C	A	0.0814577865089475	-0.0414522	NA	0.362189	FALSE	FALSE	FALSE	GCST90044692	0.0373872	0.267549	452198	Sepsis	TRUE	reported	textfile	0.0167056746164109	1.28038576785134e-06	7954	genus.unknowngenus.id.1000005479	GCST90017079	2	1	TRUE	0.0029810154668037	2.69372879835877e-06	1.48989894125516	0.0029810154668037	23.7759113514992
rs738193	T	C	T	C	0.0847327755423449	0.0312391	NA	0.366172	FALSE	FALSE	FALSE	GCST90044692	0.0371682	0.40064	453737	Sepsis	TRUE	reported	textfile	0.0165855882939095	3.82162843564811e-07	7778	genus.unknowngenus.id.1000005479	GCST90017079	2	1	TRUE	0.00327146008862395	1.54795755261964e-06	1.46273229484083	0.00334525778064945	26.1000358503337
rs941000	C	T	C	T	0.0850265736177122	-0.0272	NA	0.417785	FALSE	FALSE	FALSE	GCST90044692	0.0362515	0.453066	454967	Sepsis	TRUE	reported	textfile	0.0163382372090581	3.15556715938614e-07	7778	genus.unknowngenus.id.1000005479	GCST90017079	2	1	TRUE	0.00339426676866807	1.23364743885052e-06	1.44091766797535	0.00347082509065662	27.083136735461
rs11251024	G	A	G	A	0.104201088285314	-0.0836878	NA	0.340059	FALSE	FALSE	FALSE	GCST90044692	0.0378714	0.0271199	453531	Sepsis	TRUE	reported	textfile	0.0206737045829382	6.62800722514745e-07	5107	genus.unknowngenus.id.1000006162	GCST90017080	2	1	TRUE	0.00495172255458125	1.07004658889348e-05	1.47741068307344	0.00495172255458125	25.4043388789484
rs11606187	A	G	A	G	-0.154539113814016	0.057082	NA	0.095283	FALSE	FALSE	FALSE	GCST90044692	0.0612012	0.350978	451492	Sepsis	TRUE	reported	textfile	0.0326287810927152	3.3058565939964e-06	5102	genus.unknowngenus.id.1000006162	GCST90017080	2	1	TRUE	0.00437497115368039	1.90626560149024e-06	2.3306178983807	0.00437924155769823	22.4323687055338
rs13219468	G	C	G	C	0.11534371393901	0.0506969	NA	0.229355	FALSE	TRUE	FALSE	GCST90044692	0.0426295	0.234343	452872	Sepsis	TRUE	reported	textfile	0.023695801771287	1.40637150742214e-06	5104	genus.unknowngenus.id.1000006162	GCST90017080	2	1	TRUE	0.00461996012656764	3.09917953956513e-06	1.69288220918214	0.00462266412711798	23.6943634605399
rs13385922	T	C	T	C	0.0929494218602979	0.0474832	NA	0.392431	FALSE	FALSE	FALSE	GCST90044692	0.0370057	0.199446	446103	Sepsis	TRUE	reported	textfile	0.0201348231313137	3.96828615300046e-06	5106	genus.unknowngenus.id.1000006162	GCST90017080	2	1	TRUE	0.0041571225044453	3.60783690075533e-06	1.43875956626343	0.00415793360112733	21.3107015823266
rs2172426	C	T	C	T	-0.102119828987488	-0.0332534	NA	0.43944	FALSE	FALSE	FALSE	GCST90044692	0.036551	0.362938	445113	Sepsis	TRUE	reported	textfile	0.0198946576741882	3.17425185668745e-07	5099	genus.unknowngenus.id.1000006162	GCST90017080	2	1	TRUE	0.00513470798287214	1.81375469781511e-06	1.42062344161253	0.00514272572128776	26.3479734019216
rs267959	A	G	A	G	0.0988611857466827	0.00526594	NA	0.31237	FALSE	FALSE	FALSE	GCST90044692	0.038568	0.891397	456348	Sepsis	TRUE	reported	textfile	0.0209675560934012	2.6199309574231e-06	5107	genus.unknowngenus.id.1000006162	GCST90017080	2	1	TRUE	0.00433583884321745	4.08510581186557e-08	1.49841027504563	0.00433583884321745	22.2308466631046
[truncated: 1,175 more rows]

## Sheet: Table S2
id.exposure: This column provides the unique identifier for the source dataset of the exposure variable.
id.outcome: This column provides the unique identifier for the source dataset of the outcome variable.
outcome: This column specifies the name of the outcome phenotype or disease being studied.
[truncated: 16 more rows]

## Sheet: Table S3
id.exposure: This uniquely identifies the source dataset for the exposure variable.
[truncated: 12 more rows]

[truncated: 10 more sheets: Table S4, Table S5, Table S6, Table S7, Table S8, Table S9, Table S10, Table S11, Table S12, Table S13]
